# Supplementary material for: It's not just the size that matters: crystal engineering of lanthanide-based coordination polymers
Source: Chem Sci. 2023 Dec 20;15(4):1338–47. doi: 10.1039/d3sc03746k (PMC10806785; doi:10.1039/d3sc03746k)
Supplement: SC-015-D3SC03746K-s002 [file SC-015-D3SC03746K-s002.cif]

# Electronic Supplementary Material (ESI) for Chemical Science.
# This journal is © The Royal Society of Chemistry 2023

####################################################################### 
# 
# This file contains crystal structure data downloaded from the 
# Cambridge Structural Database (CSD) hosted by the Cambridge 
# Crystallographic Data Centre (CCDC).
# 
# Full information about CCDC data access policies and citation 
# guidelines are available at http://www.ccdc.cam.ac.uk/access/V1 
# 
# Audit and citation data items may have been added by the CCDC. 
# Please retain this information to preserve the provenance of 
# this file and to allow appropriate attribution of the data. 
# 
#######################################################################

data_lmm188_ph04
_database_code_depnum_ccdc_archive 'CCDC 2282875'
loop_
_audit_author_name
_audit_author_address
'Luca Muenzfeld'
;Karlsruhe Institute of Technology (KIT)
Germany
;
_audit_update_record             
;
2023-07-19 deposited with the CCDC.	2023-12-06 downloaded from the CCDC.
;
_audit_creation_date             2021-09-30
_audit_creation_method           
;
Olex2 1.5
(compiled 2021.08.20 svn.r13c46975 for OlexSys, GUI svn.r6405)
;
_shelx_SHELXL_version_number     2018/3
loop_
_audit_author_email
roesky@kit.edu
luca.muenzfeld@kit.edu
_chemical_name_common            ?
_chemical_name_systematic        ?
_chemical_formula_moiety         'La, C52 H96 K Si4, 0.5(C7 H8)'
_chemical_formula_sum            'C59 H104 K La Si4'
_chemical_formula_weight         1103.79
_chemical_absolute_configuration unk
_chemical_melting_point          ?
loop_
_atom_type_symbol
_atom_type_description
_atom_type_scat_dispersion_real
_atom_type_scat_dispersion_imag
_atom_type_scat_source
C C 0.0033 0.0016 'International Tables Vol C Tables 4.2.6.8 and 6.1.1.4'
H H 0.0000 0.0000 'International Tables Vol C Tables 4.2.6.8 and 6.1.1.4'
K K 0.2009 0.2494 'International Tables Vol C Tables 4.2.6.8 and 6.1.1.4'
La La -0.2871 2.4523 'International Tables Vol C Tables 4.2.6.8 and 6.1.1.4'
Si Si 0.0817 0.0704 'International Tables Vol C Tables 4.2.6.8 and 6.1.1.4'

_shelx_space_group_comment       
;
The symmetry employed for this shelxl refinement is uniquely defined
by the following loop, which should always be used as a source of
symmetry information in preference to the above space-group names.
They are only intended as comments.
;
_space_group_crystal_system      orthorhombic
_space_group_IT_number           20
_space_group_name_H-M_alt        'C 2 2 21'
_space_group_name_Hall           'C 2c 2'
loop_
_space_group_symop_operation_xyz
'x, y, z'
'-x, -y, z+1/2'
'-x, y, -z+1/2'
'x, -y, -z'
'x+1/2, y+1/2, z'
'-x+1/2, -y+1/2, z+1/2'
'-x+1/2, y+1/2, -z+1/2'
'x+1/2, -y+1/2, -z'

_cell_length_a                   18.1753(3)
_cell_length_b                   22.3961(3)
_cell_length_c                   29.9843(6)
_cell_angle_alpha                90
_cell_angle_beta                 90
_cell_angle_gamma                90
_cell_volume                     12205.3(4)
_cell_formula_units_Z            8
_cell_measurement_reflns_used    57459
_cell_measurement_temperature    150
_cell_measurement_theta_max      27.18
_cell_measurement_theta_min      1.36
_shelx_estimated_absorpt_T_max   0.782
_shelx_estimated_absorpt_T_min   0.638
_exptl_absorpt_coefficient_mu    0.880
_exptl_absorpt_correction_T_max  0.7637
_exptl_absorpt_correction_T_min  0.5536
_exptl_absorpt_correction_type   multi-scan
_exptl_absorpt_process_details   
;
STOE X-Red32, absorption correction by Gaussian integration, analogous to
P. Coppens, "The Evaluation of Absorption and Extinction in Single-Crystal
Structure Analysis", published in: F. R. Ahmed (Editor), "Crystallographic
Computing", Munksgaard, Copenhagen (1970), 255 - 270. Afterwards scaling of
reflection intensities was performed within STOE LANA. J. Koziskova, F. Hahn,
J. Richter, J. Kozisek, Acta Chimica Slovaca, vol. 9, no. 2, 2016, pp. 136-140.
;
_exptl_absorpt_special_details   ?
_exptl_crystal_colour            yellow
_exptl_crystal_colour_primary    yellow
_exptl_crystal_density_diffrn    1.201
_exptl_crystal_density_meas      ?
_exptl_crystal_density_method    'not measured'
_exptl_crystal_description       block
_exptl_crystal_F_000             4720
loop_
_exptl_crystal_face_index_h
_exptl_crystal_face_index_k
_exptl_crystal_face_index_l
_exptl_crystal_face_perp_dist
6 -3 4 0.1540
-5 5 -4 0.1390
3 7 0 0.2910
-4 -4 -1 0.2700
1 -1 -5 0.1920
-2 1 8 0.2160
-3 -6 -1 0.2960
3 6 1 0.3020
0 1 2 0.2550

_exptl_crystal_size_max          0.56
_exptl_crystal_size_mid          0.42
_exptl_crystal_size_min          0.293
_exptl_transmission_factor_max   ?
_exptl_transmission_factor_min   ?
_diffrn_reflns_av_R_equivalents  0.0426
_diffrn_reflns_av_unetI/netI     0.0404
_diffrn_reflns_Laue_measured_fraction_full 1.000
_diffrn_reflns_Laue_measured_fraction_max 0.995
_diffrn_reflns_limit_h_max       22
_diffrn_reflns_limit_h_min       -22
_diffrn_reflns_limit_k_max       28
_diffrn_reflns_limit_k_min       -28
_diffrn_reflns_limit_l_max       37
_diffrn_reflns_limit_l_min       -37
_diffrn_reflns_number            55243
_diffrn_reflns_point_group_measured_fraction_full 1.000
_diffrn_reflns_point_group_measured_fraction_max 0.994
_diffrn_reflns_theta_full        25.242
_diffrn_reflns_theta_max         26.737
_diffrn_reflns_theta_min         1.358
_diffrn_ambient_temperature      150
_diffrn_detector                 'image plate (34 cm diameter)'
_diffrn_detector_area_resol_mean 6.67
_diffrn_detector_type            'STOE Imaging Plate'
_diffrn_measured_fraction_theta_full 1.000
_diffrn_measured_fraction_theta_max 0.995
_diffrn_measurement_details      
;
 258 frames, detector distance = 120 mm
;
_diffrn_measurement_device       '2-circle diffractometer'
_diffrn_measurement_device_type  'STOE IPDS II'
_diffrn_measurement_method       'rotation method, \w scans'
_diffrn_radiation_collimation    '0.5 mm diameter, multiple pinhole'
_diffrn_radiation_monochromator  'plane graphite'
_diffrn_radiation_polarisn_norm  0
_diffrn_radiation_probe          x-ray
_diffrn_radiation_type           'Mo K\a'
_diffrn_radiation_wavelength     0.71073
_diffrn_source                   
'sealed X-ray tube, 12 x 0.4 mm long-fine focus'
_diffrn_source_current           40
_diffrn_source_power             2.000
_diffrn_source_voltage           50
_reflns_Friedel_coverage         0.854
_reflns_Friedel_fraction_full    1.000
_reflns_Friedel_fraction_max     0.993
_reflns_number_gt                11014
_reflns_number_total             12895
_reflns_special_details          
;
 Reflections were merged by SHELXL according to the crystal
 class for the calculation of statistics and refinement.
 
 Structure factors included contributions from the .fab file.
 
 _reflns_Friedel_fraction is defined as the number of unique
 Friedel pairs measured divided by the number that would be
 possible theoretically, ignoring centric projections and
 systematic absences.
;
_reflns_threshold_expression     'I > 2\s(I)'
_computing_cell_refinement       
;
X-Area Recipe 1.34.0.0 (STOE, 2019)
;
_computing_data_collection       
;
X-Area WinXpose 2.0.22.0 (STOE, 2016)
;
_computing_data_reduction        
;
X-Area Integrate 1.77.0.0 (STOE, 2019)
X-Area LANA 1.77.1.0 (STOE, 2019)
;
_computing_molecular_graphics    'Olex2 1.5 (Dolomanov et al., 2009)'
_computing_publication_material  
;
STOE & Cie GmbH, X-Area, software package for collecting single-crystal or
multi-domain crystal data on STOE area-detector diffractometers, for image 
processing, for the correction and scaling of reflection intensities and 
for outlier rejection, version 1.88, Darmstadt 2019
;
_computing_structure_refinement  'SHELXL 2018/3 (Sheldrick, 2015)'
_computing_structure_solution    'SHELXT  (Sheldrick, 2015)'
_refine_diff_density_max         2.018
_refine_diff_density_min         -0.609
_refine_diff_density_rms         0.080
_refine_ls_abs_structure_details 
;
 Flack x determined using 4515 quotients [(I+)-(I-)]/[(I+)+(I-)]
 (Parsons, Flack and Wagner, Acta Cryst. B69 (2013) 249-259).
;
_refine_ls_abs_structure_Flack   -0.026(7)
_refine_ls_extinction_coef       .
_refine_ls_extinction_method     none
_refine_ls_goodness_of_fit_ref   1.039
_refine_ls_hydrogen_treatment    constr
_refine_ls_matrix_type           full
_refine_ls_number_parameters     812
_refine_ls_number_reflns         12895
_refine_ls_number_restraints     186
_refine_ls_R_factor_all          0.0509
_refine_ls_R_factor_gt           0.0428
_refine_ls_restrained_S_all      1.042
_refine_ls_shift/su_max          0.001
_refine_ls_shift/su_mean         0.000
_refine_ls_structure_factor_coef Fsqd
_refine_ls_weighting_details     
'w=1/[\s^2^(Fo^2^)+(0.0793P)^2^+3.8785P] where P=(Fo^2^+2Fc^2^)/3'
_refine_ls_weighting_scheme      calc
_refine_ls_wR_factor_gt          0.1151
_refine_ls_wR_factor_ref         0.1184
_refine_special_details          ?
_olex2_refinement_description    
;
1. Fixed Uiso
 At 1.2 times of:
  All C(H) groups, All C(H,H) groups
 At 1.5 times of:
  All C(H,H,H) groups
2. Rigid bond restraints
 C39B, C39A, C38, C40B, C40A
 with sigma for 1-2 distances of 0.01 and sigma for 1-3 distances of 0.01
3. Uiso/Uaniso restraints and constraints
C39B \\sim C39A \\sim C38 \\sim C40B \\sim C40A: within 2A with sigma of 0.04
and sigma for terminal atoms of 0.08 within 2A
C34A \\sim C32A \\sim C33A \\sim Si2B: within 2A with sigma of 0.01 and sigma
for terminal atoms of 0.02 within 2A
C51A \\sim C50B \\sim C52B \\sim Si4B: within 2A with sigma of 0.01 and sigma
for terminal atoms of 0.02 within 2A
C28A \\sim C26A \\sim C27A \\sim Si2B: within 2A with sigma of 0.01 and sigma
for terminal atoms of 0.02 within 2A
C51B \\sim C50A \\sim C52A \\sim Si4A: within 2A with sigma of 0.01 and sigma
for terminal atoms of 0.02 within 2A
Si4A \\sim C12: within 2A with sigma of 0.001 and sigma for terminal atoms of
0.002 within 2A
Si4B \\sim C12: within 2A with sigma of 0.001 and sigma for terminal atoms of
0.002 within 2A
Si2A \\sim C4: within 2A with sigma of 0.001 and sigma for terminal atoms of
0.002 within 2A
Si2B \\sim C4: within 2A with sigma of 0.001 and sigma for terminal atoms of
0.002 within 2A
C46B \\sim C44B \\sim C45B: within 2A with sigma of 0.001 and sigma for
terminal atoms of 0.002 within 2A
C54 \\sim C53: within 2A with sigma of 0.01 and sigma for terminal atoms of
0.02 within 2A
C54 \\sim C59 \\sim C58 \\sim C57 \\sim C56 \\sim C55: within 2A with sigma of
0.01 and sigma for terminal atoms of 0.02 within 2A
4. Others
 Fixed Sof: H38A(0.5) H38(0.5) C39A(0.5) H39A(0.5) H39B(0.5) H39C(0.5)
 C40A(0.5) H40A(0.5) H40B(0.5) H40C(0.5) C40B(0.5) H40D(0.5) H40E(0.5)
 H40F(0.5) C39B(0.5) H39D(0.5) H39E(0.5) H39F(0.5) Si4A(0.5) Si4B(0.5)
 C50B(0.5) H50B(0.5) C51A(0.5) H51A(0.5) H51B(0.5) H51C(0.5) C47B(0.5)
 H47B(0.5) C52B(0.5) H52A(0.5) H52B(0.5) H52C(0.5) C46B(0.5) H46A(0.5)
 H46B(0.5) H46C(0.5) C49B(0.5) H49A(0.5) H49B(0.5) H49C(0.5) C44B(0.5)
 H44B(0.5) C49A(0.5) H49D(0.5) H49E(0.5) H49F(0.5) C48B(0.5) H48A(0.5)
 H48B(0.5) H48C(0.5) C48A(0.5) H48D(0.5) H48E(0.5) H48F(0.5) C47A(0.5)
 H47A(0.5) C45B(0.5) H45A(0.5) H45B(0.5) H45C(0.5) C44A(0.5) H44A(0.5)
 C46A(0.5) H46D(0.5) H46E(0.5) H46F(0.5) C45A(0.5) H45D(0.5) H45E(0.5)
 H45F(0.5) C50A(0.5) H50A(0.5) C51B(0.5) H51D(0.5) H51E(0.5) H51F(0.5)
 C52A(0.5) H52D(0.5) H52E(0.5) H52F(0.5) Si2B(0.4) Si2A(0.6) C28B(0.6)
 H28A(0.6) H28B(0.6) H28C(0.6) C30B(0.6) H30A(0.6) H30B(0.6) H30C(0.6)
 C26B(0.6) H26B(0.6) C34B(0.6) H34A(0.6) H34B(0.6) H34C(0.6) C27B(0.6)
 H27A(0.6) H27B(0.6) H27C(0.6) C33B(0.6) H33A(0.6) H33B(0.6) H33C(0.6)
 C32B(0.6) H32B(0.6) C29B(0.6) H29B(0.6) C31B(0.6) H31A(0.6) H31B(0.6)
 H31C(0.6) C32A(0.4) H32A(0.4) C33A(0.4) H33D(0.4) H33E(0.4) H33F(0.4)
 C34A(0.4) H34D(0.4) H34E(0.4) H34F(0.4) C29A(0.4) H29A(0.4) C31A(0.4)
 H31D(0.4) H31E(0.4) H31F(0.4) C30A(0.4) H30D(0.4) H30E(0.4) H30F(0.4)
 C26A(0.4) H26A(0.4) C27A(0.4) H27D(0.4) H27E(0.4) H27F(0.4) C28A(0.4)
 H28D(0.4) H28E(0.4) H28F(0.4) C57(0.5) H57(0.5) C58(0.5) H58(0.5) C59(0.5)
 H59(0.5) C54(0.5) C55(0.5) H55(0.5) C56(0.5) H56(0.5) C53(0.5) H53A(0.5)
 H53B(0.5) H53C(0.5)
5.a Ternary CH refined with riding coordinates:
 C20(H20), C17(H17), C23(H23), C38(H38A), C38(H38), C35(H35), C41(H41),
 C50B(H50B), C47B(H47B), C44B(H44B), C47A(H47A), C44A(H44A), C50A(H50A),
 C26B(H26B), C32B(H32B), C29B(H29B), C32A(H32A), C29A(H29A), C26A(H26A)
5.b Aromatic/amide H refined with riding coordinates:
 C7(H7), C10(H10), C6(H6), C8(H8), C3(H3), C11(H11), C16(H16), C2(H2),
 C13(H13), C14(H14), C5(H5), C15(H15), C57(H57), C58(H58), C59(H59), C55(H55),
 C56(H56)
5.c Fitted hexagon refined as free rotating group:
 C57(C58,C59,C54,C55,C56)
5.d Idealised Me refined as rotating group:
 C21(H21A,H21B,H21C), C24(H24A,H24B,H24C), C18(H18A,H18B,H18C), C22(H22A,H22B,
 H22C), C43(H43A,H43B,H43C), C36(H36A,H36B,H36C), C19(H19A,H19B,H19C), C42(H42A,
 H42B,H42C), C37(H37A,H37B,H37C), C25(H25A,H25B,H25C), C39A(H39A,H39B,H39C),
 C40A(H40A,H40B,H40C), C40B(H40D,H40E,H40F), C39B(H39D,H39E,H39F), C51A(H51A,
 H51B,H51C), C52B(H52A,H52B,H52C), C46B(H46A,H46B,H46C), C49B(H49A,H49B,H49C),
 C49A(H49D,H49E,H49F), C48B(H48A,H48B,H48C), C48A(H48D,H48E,H48F), C45B(H45A,
 H45B,H45C), C46A(H46D,H46E,H46F), C45A(H45D,H45E,H45F), C51B(H51D,H51E,H51F),
 C52A(H52D,H52E,H52F), C28B(H28A,H28B,H28C), C30B(H30A,H30B,H30C), C34B(H34A,
 H34B,H34C), C27B(H27A,H27B,H27C), C33B(H33A,H33B,H33C), C31B(H31A,H31B,H31C),
 C33A(H33D,H33E,H33F), C34A(H34D,H34E,H34F), C31A(H31D,H31E,H31F), C30A(H30D,
 H30E,H30F), C27A(H27D,H27E,H27F), C28A(H28D,H28E,H28F), C53(H53A,H53B,H53C)
;
_atom_sites_solution_hydrogens   geom
_atom_sites_solution_primary     dual
_atom_sites_solution_secondary   ?
loop_
_atom_site_label
_atom_site_type_symbol
_atom_site_fract_x
_atom_site_fract_y
_atom_site_fract_z
_atom_site_U_iso_or_equiv
_atom_site_adp_type
_atom_site_occupancy
_atom_site_site_symmetry_order
_atom_site_calc_flag
_atom_site_refinement_flags_posn
_atom_site_refinement_flags_adp
_atom_site_refinement_flags_occupancy
_atom_site_disorder_assembly
_atom_site_disorder_group
La2 La 0.23691(3) 0.500000 0.500000 0.03096(13) Uani 1 2 d S T P D .
La1 La 0.500000 0.40349(2) 0.750000 0.03658(14) Uani 1 2 d S T P E .
K1 K 0.29014(10) 0.44790(9) 0.65139(6) 0.0565(4) Uani 1 1 d . . . . .
Si3 Si 0.30991(11) 0.64356(8) 0.58776(7) 0.0380(4) Uani 1 1 d . . . . .
Si1 Si 0.28378(10) 0.45924(8) 0.81098(6) 0.0377(4) Uani 1 1 d . . . . .
C7 C 0.4248(4) 0.4878(3) 0.7004(2) 0.0370(14) Uani 1 1 d . . . . .
H7 H 0.439319 0.526856 0.694628 0.044 Uiso 1 1 calc R U . . .
C10 C 0.2072(4) 0.5531(3) 0.5825(2) 0.0382(15) Uani 1 1 d . . . . .
H10 H 0.183309 0.588870 0.588812 0.046 Uiso 1 1 calc R U . . .
C6 C 0.4526(4) 0.4465(3) 0.6682(2) 0.0407(15) Uani 1 1 d . . . . .
H6 H 0.479678 0.465777 0.646191 0.049 Uiso 1 1 calc R U . . .
C8 C 0.3799(3) 0.4831(3) 0.7395(2) 0.0351(14) Uani 1 1 d . . . . .
H8 H 0.368240 0.520259 0.751301 0.042 Uiso 1 1 calc R U . . .
C3 C 0.3812(4) 0.3324(3) 0.7254(3) 0.058(2) Uani 1 1 d . . . . .
H3 H 0.373818 0.292841 0.733619 0.070 Uiso 1 1 calc R U . . .
C20 C 0.1863(4) 0.4564(3) 0.7886(3) 0.0453(16) Uani 1 1 d . . . . .
H20 H 0.154114 0.467317 0.813486 0.054 Uiso 1 1 calc R U . . .
C11 C 0.1572(4) 0.5061(3) 0.5809(2) 0.0391(14) Uani 1 1 d . . . . .
H11 H 0.109681 0.519062 0.587130 0.047 Uiso 1 1 calc R U . . .
C16 C 0.3410(4) 0.5220(3) 0.5667(2) 0.0346(14) Uani 1 1 d . . . . .
H16 H 0.386730 0.540530 0.565714 0.042 Uiso 1 1 calc R U . . .
C2 C 0.3495(4) 0.3723(3) 0.7576(3) 0.0494(19) Uani 1 1 d . . . . .
H2 H 0.322791 0.352165 0.779343 0.059 Uiso 1 1 calc R U . . .
C13 C 0.2188(4) 0.4045(3) 0.5612(2) 0.0397(14) Uani 1 1 d . . . . .
H13 H 0.203990 0.365172 0.556953 0.048 Uiso 1 1 calc R U . . .
C17 C 0.3016(4) 0.5399(3) 0.8278(2) 0.0402(15) Uani 1 1 d . . . . .
H17 H 0.295645 0.563957 0.800720 0.048 Uiso 1 1 calc R U . . .
C12 C 0.1590(4) 0.4433(3) 0.5724(2) 0.0405(11) Uani 1 1 d . U . . .
C14 C 0.2952(4) 0.4125(3) 0.5552(2) 0.0416(16) Uani 1 1 d . . . . .
H14 H 0.318598 0.376948 0.547789 0.050 Uiso 1 1 calc R U . D .
C21 C 0.1724(4) 0.5027(4) 0.7519(3) 0.0589(18) Uani 1 1 d . . . . .
H21A H 0.193220 0.540316 0.760658 0.088 Uiso 1 1 calc R U . . .
H21B H 0.120363 0.507231 0.747523 0.088 Uiso 1 1 calc R U . . .
H21C H 0.194817 0.489565 0.724663 0.088 Uiso 1 1 calc R U . . .
C5 C 0.4501(4) 0.3864(3) 0.6612(3) 0.0484(18) Uani 1 1 d . . . . .
H5 H 0.473106 0.375113 0.634763 0.058 Uiso 1 1 calc R U . . .
C24 C 0.2178(5) 0.4080(4) 0.8906(3) 0.062(2) Uani 1 1 d . . . . .
H24A H 0.223155 0.379165 0.914076 0.094 Uiso 1 1 calc R U . . .
H24B H 0.174746 0.398905 0.873394 0.094 Uiso 1 1 calc R U . . .
H24C H 0.213054 0.447169 0.903306 0.094 Uiso 1 1 calc R U . . .
C9 C 0.2836(4) 0.5626(3) 0.5772(2) 0.0332(14) Uani 1 1 d . . . . .
C15 C 0.3455(4) 0.4607(3) 0.5575(2) 0.0360(14) Uani 1 1 d . . . . .
H15 H 0.393444 0.448772 0.551323 0.043 Uiso 1 1 calc R U . D .
C23 C 0.2869(4) 0.4060(4) 0.8599(3) 0.057(2) Uani 1 1 d . . . . .
H23 H 0.288397 0.365765 0.847127 0.069 Uiso 1 1 calc R U . . .
C18 C 0.2437(5) 0.5627(4) 0.8616(3) 0.058(2) Uani 1 1 d . . . . .
H18A H 0.195576 0.560043 0.848540 0.087 Uiso 1 1 calc R U . . .
H18B H 0.254135 0.603506 0.869026 0.087 Uiso 1 1 calc R U . . .
H18C H 0.245553 0.538680 0.888052 0.087 Uiso 1 1 calc R U . . .
C4 C 0.4199(5) 0.3359(3) 0.6854(3) 0.0487(11) Uani 1 1 d . U . . .
C38 C 0.2630(5) 0.6950(3) 0.5449(3) 0.0513(17) Uani 1 1 d . U . . .
H38A H 0.249900 0.668729 0.519992 0.062 Uiso 0.5 1 calc R U P A -1
H38 H 0.284644 0.683021 0.516313 0.062 Uiso 0.5 1 calc R U P B -2
C1 C 0.3491(4) 0.4364(3) 0.7642(2) 0.0396(15) Uani 1 1 d . . . . .
C35 C 0.4121(4) 0.6600(3) 0.5826(3) 0.054(2) Uani 1 1 d . . . . .
H35 H 0.416600 0.703058 0.587712 0.064 Uiso 1 1 calc R U . . .
C22 C 0.1619(5) 0.3927(4) 0.7734(3) 0.066(2) Uani 1 1 d . . . . .
H22A H 0.188073 0.381823 0.746835 0.100 Uiso 1 1 calc R U . . .
H22B H 0.110006 0.392704 0.767527 0.100 Uiso 1 1 calc R U . . .
H22C H 0.172675 0.364499 0.796624 0.100 Uiso 1 1 calc R U . . .
C41 C 0.2754(6) 0.6654(3) 0.6452(3) 0.060(2) Uani 1 1 d . . . . .
H41 H 0.222343 0.671874 0.642150 0.071 Uiso 1 1 calc R U . . .
C43 C 0.2847(8) 0.6179(4) 0.6802(3) 0.090(4) Uani 1 1 d . . . . .
H43A H 0.309993 0.584269 0.667529 0.136 Uiso 1 1 calc R U . . .
H43B H 0.237239 0.605507 0.690703 0.136 Uiso 1 1 calc R U . . .
H43C H 0.312853 0.633587 0.704591 0.136 Uiso 1 1 calc R U . . .
C36 C 0.4620(6) 0.6305(4) 0.6186(3) 0.072(3) Uani 1 1 d . . . . .
H36A H 0.457865 0.587879 0.616606 0.108 Uiso 1 1 calc R U . . .
H36B H 0.446716 0.643459 0.647662 0.108 Uiso 1 1 calc R U . . .
H36C H 0.512226 0.642082 0.613668 0.108 Uiso 1 1 calc R U . . .
C19 C 0.3780(4) 0.5530(4) 0.8455(3) 0.0539(19) Uani 1 1 d . . . . .
H19A H 0.380785 0.541503 0.876283 0.081 Uiso 1 1 calc R U . . .
H19B H 0.387995 0.594928 0.842786 0.081 Uiso 1 1 calc R U . . .
H19C H 0.413655 0.530854 0.828604 0.081 Uiso 1 1 calc R U . . .
C42 C 0.3079(7) 0.7248(4) 0.6619(3) 0.074(3) Uani 1 1 d . . . . .
H42A H 0.279988 0.738699 0.687027 0.111 Uiso 1 1 calc R U . . .
H42B H 0.305934 0.753908 0.638476 0.111 Uiso 1 1 calc R U . . .
H42C H 0.358177 0.718750 0.670741 0.111 Uiso 1 1 calc R U . . .
C37 C 0.4440(5) 0.6498(5) 0.5363(4) 0.081(3) Uani 1 1 d . . . . .
H37A H 0.496284 0.655661 0.537181 0.121 Uiso 1 1 calc R U . . .
H37B H 0.422380 0.677570 0.515759 0.121 Uiso 1 1 calc R U . . .
H37C H 0.433410 0.609766 0.526892 0.121 Uiso 1 1 calc R U . . .
C25 C 0.3561(5) 0.4122(6) 0.8883(4) 0.100(4) Uani 1 1 d . . . . .
H25A H 0.355325 0.449884 0.903532 0.150 Uiso 1 1 calc R U . . .
H25B H 0.398756 0.410037 0.869552 0.150 Uiso 1 1 calc R U . . .
H25C H 0.357611 0.380421 0.909828 0.150 Uiso 1 1 calc R U . . .
C39A C 0.3029(11) 0.7442(8) 0.5244(8) 0.064(5) Uani 0.5 1 d . U P C -1
H39A H 0.334091 0.762697 0.546268 0.095 Uiso 0.5 1 calc R U P C -1
H39B H 0.268480 0.773115 0.513234 0.095 Uiso 0.5 1 calc R U P C -1
H39C H 0.332361 0.729387 0.500297 0.095 Uiso 0.5 1 calc R U P C -1
C40A C 0.1859(8) 0.7201(7) 0.5630(6) 0.050(4) Uani 0.5 1 d . U P C -1
H40A H 0.194679 0.748363 0.586464 0.075 Uiso 0.5 1 calc R U P C -1
H40B H 0.156941 0.687558 0.574318 0.075 Uiso 0.5 1 calc R U P C -1
H40C H 0.159873 0.739254 0.539113 0.075 Uiso 0.5 1 calc R U P C -1
C40B C 0.1825(11) 0.6921(9) 0.5368(7) 0.072(5) Uani 0.5 1 d . U P C -2
H40D H 0.156939 0.692461 0.564831 0.107 Uiso 0.5 1 calc R U P C -2
H40E H 0.170892 0.656068 0.520979 0.107 Uiso 0.5 1 calc R U P C -2
H40F H 0.167493 0.725978 0.519380 0.107 Uiso 0.5 1 calc R U P C -2
C39B C 0.2875(15) 0.7621(8) 0.5505(9) 0.079(6) Uani 0.5 1 d . U P C -2
H39D H 0.322855 0.765048 0.574127 0.119 Uiso 0.5 1 calc R U P C -2
H39E H 0.245347 0.786171 0.557476 0.119 Uiso 0.5 1 calc R U P C -2
H39F H 0.309175 0.775941 0.523151 0.119 Uiso 0.5 1 calc R U P C -2
Si4A Si 0.0733(5) 0.3975(3) 0.5841(3) 0.0411(12) Uani 0.5 1 d . U P D -1
Si4B Si 0.0598(5) 0.4112(3) 0.5755(3) 0.0403(11) Uani 0.5 1 d . U P D -2
C50B C 0.001(2) 0.4406(11) 0.6188(11) 0.041(4) Uani 0.5 1 d . U P D -2
H50B H -0.033976 0.409457 0.627563 0.049 Uiso 0.5 1 calc R U P D -2
C51A C -0.037(2) 0.5099(10) 0.5998(12) 0.070(7) Uani 0.5 1 d . U P D -1
H51A H -0.002442 0.541948 0.597765 0.105 Uiso 0.5 1 calc R U P D -1
H51B H -0.075667 0.520560 0.620308 0.105 Uiso 0.5 1 calc R U P D -1
H51C H -0.058287 0.502559 0.570894 0.105 Uiso 0.5 1 calc R U P D -1
C47B C 0.0128(7) 0.4101(6) 0.5209(5) 0.030(3) Uani 0.5 1 d . . P D -2
H47B H 0.009506 0.451803 0.511108 0.036 Uiso 0.5 1 calc R U P D -2
C52B C 0.028(3) 0.4710(16) 0.6597(13) 0.069(9) Uani 0.5 1 d . U P D -2
H52A H 0.058667 0.504080 0.651469 0.104 Uiso 0.5 1 calc R U P D -2
H52B H 0.055865 0.443304 0.677353 0.104 Uiso 0.5 1 calc R U P D -2
H52C H -0.013228 0.485195 0.676676 0.104 Uiso 0.5 1 calc R U P D -2
C46B C 0.0026(10) 0.3090(7) 0.6265(6) 0.063(3) Uani 0.5 1 d . U P D -2
H46A H -0.001269 0.330791 0.653967 0.094 Uiso 0.5 1 calc R U P D -2
H46B H 0.008653 0.267289 0.632809 0.094 Uiso 0.5 1 calc R U P D -2
H46C H -0.041220 0.314843 0.609188 0.094 Uiso 0.5 1 calc R U P D -2
C49B C -0.0660(8) 0.3861(7) 0.5215(6) 0.048(3) Uani 0.5 1 d . . P D -2
H49A H -0.065192 0.344116 0.527928 0.071 Uiso 0.5 1 calc R U P D -2
H49B H -0.088390 0.392579 0.492921 0.071 Uiso 0.5 1 calc R U P D -2
H49C H -0.093766 0.406534 0.544051 0.071 Uiso 0.5 1 calc R U P D -2
C44B C 0.0701(12) 0.3319(10) 0.5998(8) 0.064(3) Uani 0.5 1 d . U P D -2
H44B H 0.111278 0.333503 0.620896 0.076 Uiso 0.5 1 calc R U P D -2
C49A C -0.0438(15) 0.3345(14) 0.5401(8) 0.123(13) Uani 0.5 1 d . . P D -1
H49D H -0.041099 0.311693 0.567181 0.185 Uiso 0.5 1 calc R U P D -1
H49E H -0.054010 0.308304 0.515549 0.185 Uiso 0.5 1 calc R U P D -1
H49F H -0.082269 0.363649 0.542590 0.185 Uiso 0.5 1 calc R U P D -1
C48B C 0.0573(9) 0.3770(9) 0.4850(6) 0.054(5) Uani 0.5 1 d . . P D -2
H48A H 0.108370 0.387138 0.487774 0.081 Uiso 0.5 1 calc R U P D -2
H48B H 0.039950 0.388504 0.455955 0.081 Uiso 0.5 1 calc R U P D -2
H48C H 0.051208 0.334735 0.488728 0.081 Uiso 0.5 1 calc R U P D -2
C48A C 0.0289(12) 0.4077(11) 0.4939(8) 0.069(6) Uani 0.5 1 d . . P D -1
H48D H -0.014824 0.431476 0.496141 0.104 Uiso 0.5 1 calc R U P D -1
H48E H 0.027434 0.384724 0.466851 0.104 Uiso 0.5 1 calc R U P D -1
H48F H 0.071290 0.433293 0.493512 0.104 Uiso 0.5 1 calc R U P D -1
C47A C 0.0334(13) 0.3677(13) 0.5318(7) 0.086(7) Uani 0.5 1 d . . P D -1
H47A H 0.067231 0.336037 0.522460 0.104 Uiso 0.5 1 calc R U P D -1
C45B C 0.0878(11) 0.2790(8) 0.5660(7) 0.065(3) Uani 0.5 1 d . U P D -2
H45A H 0.046687 0.273203 0.546351 0.097 Uiso 0.5 1 calc R U P D -2
H45B H 0.096890 0.242940 0.582358 0.097 Uiso 0.5 1 calc R U P D -2
H45C H 0.130619 0.289016 0.548727 0.097 Uiso 0.5 1 calc R U P D -2
C44A C 0.0962(17) 0.3284(11) 0.6199(10) 0.101(9) Uani 0.5 1 d . . P D -1
H44A H 0.052327 0.320520 0.637942 0.121 Uiso 0.5 1 calc R U P D -1
C46A C 0.1130(16) 0.2725(9) 0.5968(9) 0.095(8) Uani 0.5 1 d . . P D -1
H46D H 0.112841 0.279235 0.565195 0.142 Uiso 0.5 1 calc R U P D -1
H46E H 0.076474 0.243168 0.604206 0.142 Uiso 0.5 1 calc R U P D -1
H46F H 0.160587 0.258498 0.605889 0.142 Uiso 0.5 1 calc R U P D -1
C45A C 0.1612(18) 0.3436(10) 0.6549(8) 0.101(9) Uani 0.5 1 d . . P D -1
H45D H 0.208026 0.339131 0.640468 0.152 Uiso 0.5 1 calc R U P D -1
H45E H 0.158335 0.316728 0.679790 0.152 Uiso 0.5 1 calc R U P D -1
H45F H 0.155853 0.383930 0.665240 0.152 Uiso 0.5 1 calc R U P D -1
C50A C -0.002(2) 0.4582(12) 0.6149(14) 0.062(8) Uani 0.5 1 d . U P D -1
H50A H -0.044450 0.431867 0.618281 0.074 Uiso 0.5 1 calc R U P D -1
C51B C -0.0394(17) 0.4876(12) 0.5937(12) 0.068(7) Uani 0.5 1 d . U P D -2
H51D H -0.007510 0.521153 0.588818 0.102 Uiso 0.5 1 calc R U P D -2
H51E H -0.081497 0.500084 0.610602 0.102 Uiso 0.5 1 calc R U P D -2
H51F H -0.055167 0.471869 0.565495 0.102 Uiso 0.5 1 calc R U P D -2
C52A C 0.033(3) 0.4529(16) 0.6655(16) 0.072(9) Uani 0.5 1 d . U P D -1
H52D H 0.054662 0.413996 0.669376 0.108 Uiso 0.5 1 calc R U P D -1
H52E H -0.004768 0.458772 0.687188 0.108 Uiso 0.5 1 calc R U P D -1
H52F H 0.070713 0.482771 0.669333 0.108 Uiso 0.5 1 calc R U P D -1
Si2B Si 0.4298(7) 0.2529(4) 0.6658(3) 0.0493(13) Uani 0.4 1 d . U P E -1
Si2A Si 0.4319(4) 0.2641(3) 0.6516(2) 0.0475(11) Uani 0.6 1 d . U P E -2
C28B C 0.5179(11) 0.2878(9) 0.5719(6) 0.064(5) Uani 0.6 1 d . . P E -2
H28A H 0.477565 0.271304 0.555313 0.096 Uiso 0.6 1 calc R U P E -2
H28B H 0.563048 0.280562 0.556177 0.096 Uiso 0.6 1 calc R U P E -2
H28C H 0.510872 0.330024 0.575369 0.096 Uiso 0.6 1 calc R U P E -2
C30B C 0.3665(12) 0.1925(7) 0.5863(5) 0.064(5) Uani 0.6 1 d . . P E -2
H30A H 0.409403 0.192282 0.567601 0.097 Uiso 0.6 1 calc R U P E -2
H30B H 0.323647 0.184855 0.568418 0.097 Uiso 0.6 1 calc R U P E -2
H30C H 0.371058 0.162109 0.608654 0.097 Uiso 0.6 1 calc R U P E -2
C26B C 0.5213(8) 0.2598(6) 0.6155(5) 0.056(3) Uani 0.6 1 d . . P E -2
H26B H 0.527611 0.217183 0.609231 0.067 Uiso 0.6 1 calc R U P E -2
C34B C 0.3613(18) 0.1765(10) 0.7087(8) 0.110(12) Uani 0.6 1 d . . P E -2
H34A H 0.328302 0.209880 0.710274 0.165 Uiso 0.6 1 calc R U P E -2
H34B H 0.364970 0.158128 0.737574 0.165 Uiso 0.6 1 calc R U P E -2
H34C H 0.342912 0.147926 0.687608 0.165 Uiso 0.6 1 calc R U P E -2
C27B C 0.5900(9) 0.2768(9) 0.6459(8) 0.080(6) Uani 0.6 1 d . . P E -2
H27A H 0.579577 0.312901 0.661931 0.120 Uiso 0.6 1 calc R U P E -2
H27B H 0.632481 0.282673 0.627357 0.120 Uiso 0.6 1 calc R U P E -2
H27C H 0.599397 0.245068 0.666630 0.120 Uiso 0.6 1 calc R U P E -2
C33B C 0.4872(11) 0.1461(7) 0.6765(8) 0.088(6) Uani 0.6 1 d . . P E -2
H33A H 0.522269 0.155578 0.653569 0.131 Uiso 0.6 1 calc R U P E -2
H33B H 0.451298 0.118784 0.664862 0.131 Uiso 0.6 1 calc R U P E -2
H33C H 0.512195 0.128018 0.701240 0.131 Uiso 0.6 1 calc R U P E -2
C32B C 0.4501(16) 0.2016(7) 0.6915(7) 0.109(9) Uani 0.6 1 d . . P E -2
H32B H 0.476277 0.217432 0.717459 0.131 Uiso 0.6 1 calc R U P E -2
C29B C 0.3591(10) 0.2531(6) 0.6086(6) 0.067(4) Uani 0.6 1 d . . P E -2
H29B H 0.365029 0.283986 0.585694 0.080 Uiso 0.6 1 calc R U P E -2
C31B C 0.2782(10) 0.2606(9) 0.6306(7) 0.085(5) Uani 0.6 1 d . . P E -2
H31A H 0.267545 0.226412 0.648867 0.128 Uiso 0.6 1 calc R U P E -2
H31B H 0.242016 0.263762 0.607445 0.128 Uiso 0.6 1 calc R U P E -2
H31C H 0.277169 0.295972 0.648684 0.128 Uiso 0.6 1 calc R U P E -2
C32A C 0.3606(13) 0.1994(11) 0.6880(10) 0.067(5) Uani 0.4 1 d . U P E -1
H32A H 0.360988 0.166791 0.666191 0.080 Uiso 0.4 1 calc R U P E -1
C33A C 0.3821(17) 0.1704(15) 0.7293(12) 0.082(9) Uani 0.4 1 d . U P E -1
H33D H 0.434830 0.169619 0.731336 0.123 Uiso 0.4 1 calc R U P E -1
H33E H 0.363488 0.130342 0.729674 0.123 Uiso 0.4 1 calc R U P E -1
H33F H 0.362349 0.192227 0.754097 0.123 Uiso 0.4 1 calc R U P E -1
C34A C 0.2789(14) 0.2194(13) 0.6890(12) 0.100(8) Uani 0.4 1 d . U P E -1
H34D H 0.264954 0.228778 0.719080 0.151 Uiso 0.4 1 calc R U P E -1
H34E H 0.248316 0.187631 0.678004 0.151 Uiso 0.4 1 calc R U P E -1
H34F H 0.272728 0.254019 0.670543 0.151 Uiso 0.4 1 calc R U P E -1
C29A C 0.5178(14) 0.2193(8) 0.6797(7) 0.054(5) Uani 0.4 1 d . . P E -1
H29A H 0.515210 0.213295 0.712034 0.065 Uiso 0.4 1 calc R U P E -1
C31A C 0.5401(17) 0.1567(10) 0.6611(11) 0.077(8) Uani 0.4 1 d . . P E -1
H31D H 0.497389 0.131541 0.659630 0.116 Uiso 0.4 1 calc R U P E -1
H31E H 0.575974 0.138854 0.680476 0.116 Uiso 0.4 1 calc R U P E -1
H31F H 0.560632 0.161156 0.631798 0.116 Uiso 0.4 1 calc R U P E -1
C30A C 0.5871(14) 0.2549(13) 0.6732(7) 0.058(7) Uani 0.4 1 d . . P E -1
H30D H 0.593254 0.263729 0.642120 0.087 Uiso 0.4 1 calc R U P E -1
H30E H 0.628434 0.232186 0.683637 0.087 Uiso 0.4 1 calc R U P E -1
H30F H 0.583737 0.291486 0.689769 0.087 Uiso 0.4 1 calc R U P E -1
C26A C 0.4168(11) 0.2643(9) 0.6023(7) 0.051(4) Uani 0.4 1 d . U P E -1
H26A H 0.387905 0.301118 0.600340 0.061 Uiso 0.4 1 calc R U P E -1
C27A C 0.478(2) 0.2758(15) 0.5748(12) 0.078(8) Uani 0.4 1 d . U P E -1
H27D H 0.499358 0.313738 0.582545 0.116 Uiso 0.4 1 calc R U P E -1
H27E H 0.463317 0.276319 0.544138 0.116 Uiso 0.4 1 calc R U P E -1
H27F H 0.514584 0.244997 0.579072 0.116 Uiso 0.4 1 calc R U P E -1
C28A C 0.3771(18) 0.2225(15) 0.5729(12) 0.084(8) Uani 0.4 1 d . U P E -1
H28D H 0.411819 0.201201 0.554746 0.126 Uiso 0.4 1 calc R U P E -1
H28E H 0.344037 0.244480 0.554071 0.126 Uiso 0.4 1 calc R U P E -1
H28F H 0.349664 0.194701 0.590670 0.126 Uiso 0.4 1 calc R U P E -1
C57 C 0.0717(6) 0.1919(5) 0.7318(5) 0.068(4) Uani 0.5 1 d G U P F -1
H57 H 0.117774 0.183290 0.720032 0.082 Uiso 0.5 1 calc R U P F -1
C58 C 0.0503(7) 0.2509(4) 0.7381(6) 0.077(5) Uani 0.5 1 d G U P F -1
H58 H 0.082101 0.281767 0.730459 0.092 Uiso 0.5 1 calc R U P F -1
C59 C -0.0186(7) 0.2637(4) 0.7557(7) 0.071(5) Uani 0.5 1 d G U P F -1
H59 H -0.032925 0.303216 0.759929 0.085 Uiso 0.5 1 calc R U P F -1
C54 C -0.0662(6) 0.2176(4) 0.7672(5) 0.060(4) Uani 0.5 1 d G U P F -1
C55 C -0.0448(8) 0.1586(4) 0.7609(7) 0.057(4) Uani 0.5 1 d G U P F -1
H55 H -0.076608 0.127710 0.768548 0.068 Uiso 0.5 1 calc R U P F -1
C56 C 0.0241(8) 0.1457(4) 0.7433(7) 0.057(4) Uani 0.5 1 d G U P F -1
H56 H 0.038418 0.106260 0.739077 0.068 Uiso 0.5 1 calc R U P F -1
C53 C -0.136(2) 0.2267(15) 0.7895(9) 0.131(9) Uani 0.5 1 d . U P F -1
H53A H -0.127979 0.232458 0.820798 0.196 Uiso 0.5 1 calc R U P F -1
H53B H -0.166869 0.192273 0.785064 0.196 Uiso 0.5 1 calc R U P F -1
H53C H -0.160031 0.261269 0.777289 0.196 Uiso 0.5 1 calc R U P F -1

loop_
_atom_site_aniso_label
_atom_site_aniso_U_11
_atom_site_aniso_U_22
_atom_site_aniso_U_33
_atom_site_aniso_U_23
_atom_site_aniso_U_13
_atom_site_aniso_U_12
La2 0.0264(2) 0.0301(2) 0.0363(2) -0.0008(2) 0.000 0.000
La1 0.0255(3) 0.0314(2) 0.0529(3) 0.000 0.0005(2) 0.000
K1 0.0362(9) 0.0848(12) 0.0486(9) -0.0174(8) 0.0018(7) -0.0104(8)
Si3 0.0332(10) 0.0302(8) 0.0505(11) -0.0046(8) -0.0005(8) -0.0071(7)
Si1 0.0274(10) 0.0371(9) 0.0486(10) 0.0031(8) 0.0033(8) -0.0010(7)
C7 0.030(3) 0.035(3) 0.046(3) -0.002(3) -0.002(3) 0.000(2)
C10 0.026(3) 0.039(3) 0.050(4) -0.009(3) 0.003(3) -0.004(3)
C6 0.024(3) 0.058(4) 0.040(3) -0.003(3) 0.002(3) -0.002(3)
C8 0.027(3) 0.035(3) 0.043(4) -0.005(2) 0.001(3) 0.001(2)
C3 0.039(4) 0.036(3) 0.100(6) -0.010(4) 0.006(4) -0.007(3)
C20 0.029(4) 0.048(4) 0.059(4) -0.006(3) 0.004(3) -0.002(3)
C11 0.028(3) 0.046(4) 0.044(3) -0.008(3) 0.007(2) -0.006(3)
C16 0.022(3) 0.039(3) 0.043(3) -0.001(3) -0.001(3) -0.008(2)
C2 0.027(3) 0.030(3) 0.091(6) -0.009(3) 0.010(4) -0.001(2)
C13 0.044(4) 0.032(3) 0.043(3) -0.001(3) -0.004(3) -0.007(3)
C17 0.034(4) 0.039(3) 0.047(4) -0.005(3) 0.005(3) -0.004(3)
C12 0.037(3) 0.044(3) 0.040(2) 0.0007(18) 0.0000(17) -0.0159(19)
C14 0.051(4) 0.034(3) 0.040(3) -0.002(3) -0.005(3) -0.002(3)
C21 0.045(4) 0.075(5) 0.057(4) -0.001(6) -0.002(4) 0.003(4)
C5 0.032(4) 0.046(4) 0.067(5) -0.013(3) -0.007(3) 0.005(3)
C24 0.043(5) 0.076(5) 0.069(5) 0.023(4) 0.012(4) -0.004(4)
C9 0.033(4) 0.028(3) 0.038(3) -0.001(2) 0.001(3) -0.006(2)
C15 0.023(3) 0.036(3) 0.049(4) 0.000(3) -0.003(3) 0.007(2)
C23 0.028(4) 0.065(5) 0.079(5) 0.025(4) 0.009(4) -0.003(4)
C18 0.055(6) 0.066(5) 0.054(4) -0.012(4) 0.012(4) -0.007(4)
C4 0.0477(17) 0.030(2) 0.068(3) -0.0077(19) -0.001(3) -0.0035(17)
C38 0.055(4) 0.043(4) 0.056(4) -0.004(3) 0.004(4) 0.001(3)
C1 0.026(3) 0.038(3) 0.055(4) 0.001(3) 0.001(3) 0.002(3)
C35 0.043(5) 0.044(4) 0.074(5) 0.005(4) -0.017(4) -0.006(3)
C22 0.035(4) 0.056(5) 0.109(7) -0.026(5) 0.004(4) -0.008(4)
C41 0.085(7) 0.040(4) 0.054(4) -0.009(3) 0.002(5) -0.011(4)
C43 0.165(13) 0.053(5) 0.053(5) -0.005(4) 0.019(6) 0.016(6)
C36 0.062(6) 0.060(5) 0.093(7) 0.011(5) -0.026(5) -0.001(4)
C19 0.042(5) 0.062(5) 0.058(5) -0.011(4) 0.000(4) -0.013(4)
C42 0.100(8) 0.051(5) 0.072(6) -0.025(4) -0.016(5) 0.008(5)
C37 0.050(6) 0.096(7) 0.096(8) 0.029(6) 0.015(5) -0.019(5)
C25 0.044(6) 0.156(11) 0.100(8) 0.076(8) -0.012(5) -0.018(6)
C39A 0.061(10) 0.047(10) 0.082(14) 0.022(9) 0.014(10) 0.017(8)
C40A 0.027(7) 0.036(7) 0.088(12) -0.006(8) -0.010(7) 0.000(6)
C40B 0.068(10) 0.061(11) 0.086(13) -0.009(10) -0.022(10) 0.019(8)
C39B 0.106(18) 0.036(8) 0.096(16) 0.009(10) 0.004(13) -0.008(9)
Si4A 0.038(3) 0.044(3) 0.041(3) 0.0001(19) 0.0004(18) -0.017(2)
Si4B 0.037(3) 0.044(3) 0.041(3) 0.0017(18) -0.0006(18) -0.015(2)
C50B 0.041(8) 0.042(9) 0.040(7) 0.002(7) 0.008(7) -0.016(9)
C51A 0.064(14) 0.053(13) 0.093(15) -0.038(12) 0.024(11) -0.004(11)
C47B 0.033(8) 0.024(6) 0.033(7) 0.000(5) 0.002(6) -0.003(5)
C52B 0.081(16) 0.082(19) 0.045(13) -0.017(14) 0.027(11) -0.029(15)
C46B 0.044(6) 0.056(6) 0.088(8) 0.024(6) -0.006(6) -0.025(5)
C49B 0.025(7) 0.060(9) 0.058(9) -0.012(7) 0.009(6) -0.003(6)
C44B 0.046(6) 0.057(6) 0.088(8) 0.023(5) -0.008(6) -0.024(5)
C49A 0.12(2) 0.17(3) 0.083(16) -0.039(17) 0.023(15) -0.11(2)
C48B 0.028(9) 0.084(13) 0.050(9) -0.034(9) -0.004(7) 0.014(8)
C48A 0.055(13) 0.090(16) 0.063(14) 0.029(12) -0.006(11) -0.034(11)
C47A 0.067(14) 0.11(2) 0.078(14) -0.031(14) -0.011(11) -0.036(14)
C45B 0.048(6) 0.057(6) 0.089(8) 0.022(6) -0.008(6) -0.022(5)
C44A 0.10(2) 0.058(12) 0.14(3) 0.052(16) 0.013(18) -0.023(13)
C46A 0.12(2) 0.048(11) 0.12(2) -0.003(12) -0.007(17) -0.026(12)
C45A 0.16(3) 0.070(14) 0.077(15) 0.032(11) 0.018(16) 0.000(15)
C50A 0.039(12) 0.069(18) 0.077(15) -0.010(13) 0.015(11) -0.033(15)
C51B 0.033(11) 0.081(19) 0.092(17) -0.012(15) 0.016(11) -0.007(14)
C52A 0.083(17) 0.069(17) 0.064(15) 0.006(13) -0.001(12) -0.038(14)
Si2B 0.0476(18) 0.032(2) 0.069(4) -0.010(2) 0.000(3) -0.005(2)
Si2A 0.0488(16) 0.027(2) 0.067(3) -0.0042(18) -0.003(2) -0.0028(16)
C28B 0.074(13) 0.069(10) 0.049(9) -0.016(7) 0.001(9) -0.005(9)
C30B 0.092(14) 0.058(9) 0.043(8) -0.015(7) 0.001(8) -0.017(9)
C26B 0.046(8) 0.048(6) 0.074(9) -0.008(6) 0.008(6) 0.011(6)
C34B 0.20(3) 0.045(10) 0.087(16) 0.013(11) -0.043(17) -0.053(14)
C27B 0.030(8) 0.077(12) 0.131(18) -0.048(12) 0.000(10) 0.000(8)
C33B 0.062(13) 0.052(8) 0.15(2) -0.012(10) -0.012(12) 0.011(8)
C32B 0.19(3) 0.037(8) 0.097(14) -0.024(9) -0.015(16) 0.030(12)
C29B 0.087(13) 0.042(8) 0.072(10) -0.010(6) 0.006(9) -0.013(7)
C31B 0.055(11) 0.101(13) 0.100(14) -0.018(10) -0.029(9) -0.013(9)
C32A 0.048(9) 0.053(9) 0.100(11) -0.038(9) 0.024(9) -0.025(8)
C33A 0.055(14) 0.055(13) 0.14(2) -0.030(16) 0.037(15) -0.031(11)
C34A 0.053(14) 0.088(15) 0.16(2) -0.069(15) 0.022(14) -0.032(12)
C29A 0.076(17) 0.033(9) 0.053(11) -0.020(8) 0.009(10) 0.011(9)
C31A 0.08(2) 0.044(12) 0.11(2) -0.031(12) 0.000(17) 0.005(12)
C30A 0.051(14) 0.086(18) 0.036(11) -0.015(10) -0.002(10) 0.010(12)
C26A 0.032(8) 0.051(8) 0.071(9) -0.025(7) -0.001(7) -0.009(7)
C27A 0.092(19) 0.071(16) 0.070(16) -0.023(13) 0.011(17) 0.004(15)
C28A 0.070(16) 0.092(18) 0.090(18) -0.025(16) -0.003(14) -0.019(15)
C57 0.072(9) 0.059(9) 0.075(9) -0.003(9) 0.004(8) -0.009(8)
C58 0.086(11) 0.050(8) 0.094(10) 0.002(8) 0.022(10) -0.018(8)
C59 0.077(12) 0.040(5) 0.095(10) -0.006(7) 0.036(10) -0.006(6)
C54 0.080(9) 0.028(7) 0.074(8) -0.010(7) 0.023(7) 0.000(7)
C55 0.081(10) 0.027(6) 0.063(8) -0.013(6) 0.007(8) 0.000(7)
C56 0.067(10) 0.043(7) 0.061(8) 0.001(8) 0.002(8) -0.006(6)
C53 0.16(2) 0.137(19) 0.094(16) -0.006(15) 0.022(16) 0.022(18)

_geom_special_details            
;
 All esds (except the esd in the dihedral angle between two l.s. planes)
 are estimated using the full covariance matrix.  The cell esds are taken
 into account individually in the estimation of esds in distances, angles
 and torsion angles; correlations between esds in cell parameters are only
 used when they are defined by crystal symmetry.  An approximate (isotropic)
 treatment of cell esds is used for estimating esds involving l.s. planes.
;
loop_
_geom_bond_atom_site_label_1
_geom_bond_atom_site_label_2
_geom_bond_distance
_geom_bond_site_symmetry_2
_geom_bond_publ_flag
La2 La2 0.0000(10) 4_566 ?
La2 C10 2.797(7) 4_566 ?
La2 C10 2.797(7) . ?
La2 C11 2.829(6) . ?
La2 C11 2.829(6) 4_566 ?
La2 C16 2.797(6) . ?
La2 C16 2.797(6) 4_566 ?
La2 C13 2.837(7) 4_566 ?
La2 C13 2.837(7) . ?
La2 C12 2.886(7) 4_566 ?
La2 C12 2.886(7) . ?
La2 C14 2.774(7) . ?
La2 C14 2.775(7) 4_566 ?
La2 C9 2.836(6) 4_566 ?
La2 C9 2.836(6) . ?
La2 C15 2.764(6) . ?
La2 C15 2.764(6) 4_566 ?
La1 C7 2.764(6) . ?
La1 C7 2.764(6) 3_656 ?
La1 C6 2.771(7) . ?
La1 C6 2.771(7) 3_656 ?
La1 C8 2.836(6) . ?
La1 C8 2.836(6) 3_656 ?
La1 C3 2.782(8) 3_656 ?
La1 C3 2.782(8) . ?
La1 C2 2.832(7) 3_656 ?
La1 C2 2.832(7) . ?
La1 C5 2.839(8) 3_656 ?
La1 C5 2.839(8) . ?
La1 C4 2.857(8) 3_656 ?
La1 C4 2.857(8) . ?
La1 C1 2.871(7) . ?
K1 C7 2.992(7) . ?
K1 C10 3.479(8) . ?
K1 C6 2.996(7) . ?
K1 C8 3.202(6) . ?
K1 C3 3.789(9) . ?
K1 C11 3.464(7) . ?
K1 C16 3.171(7) . ?
K1 C2 3.764(9) . ?
K1 C13 3.152(7) . ?
K1 C12 3.362(7) . ?
K1 C14 2.993(7) . ?
K1 C5 3.231(7) . ?
K1 C9 3.400(6) . ?
K1 C15 3.004(7) . ?
K1 C4 3.591(8) . ?
K1 C1 3.559(7) . ?
Si3 C9 1.902(6) . ?
Si3 C38 1.926(8) . ?
Si3 C35 1.900(8) . ?
Si3 C41 1.896(8) . ?
Si1 C20 1.896(8) . ?
Si1 C17 1.902(7) . ?
Si1 C23 1.890(8) . ?
Si1 C1 1.907(7) . ?
C7 H7 0.9300 . ?
C7 C6 1.429(9) . ?
C7 C8 1.432(9) . ?
C10 H10 0.9300 . ?
C10 C11 1.392(9) . ?
C10 C9 1.414(9) . ?
C6 H6 0.9300 . ?
C6 C5 1.364(10) . ?
C8 H8 0.9300 . ?
C8 C1 1.400(9) . ?
C3 H3 0.9300 . ?
C3 C2 1.436(11) . ?
C3 C4 1.392(12) . ?
C20 H20 0.9800 . ?
C20 C21 1.531(11) . ?
C20 C22 1.561(10) . ?
C11 H11 0.9300 . ?
C11 C12 1.429(10) . ?
C16 H16 0.9300 . ?
C16 C9 1.418(9) . ?
C16 C15 1.402(9) . ?
C2 H2 0.9300 . ?
C2 C1 1.449(9) . ?
C13 H13 0.9300 . ?
C13 C12 1.432(10) . ?
C13 C14 1.412(10) . ?
C17 H17 0.9800 . ?
C17 C18 1.547(10) . ?
C17 C19 1.516(10) . ?
C12 Si4A 1.900(11) . ?
C12 Si4B 1.945(11) . ?
C14 H14 0.9300 . ?
C14 C15 1.415(9) . ?
C21 H21A 0.9600 . ?
C21 H21B 0.9600 . ?
C21 H21C 0.9600 . ?
C5 H5 0.9300 . ?
C5 C4 1.451(11) . ?
C24 H24A 0.9600 . ?
C24 H24B 0.9600 . ?
C24 H24C 0.9600 . ?
C24 C23 1.558(11) . ?
C15 H15 0.9300 . ?
C23 H23 0.9800 . ?
C23 C25 1.525(13) . ?
C18 H18A 0.9600 . ?
C18 H18B 0.9600 . ?
C18 H18C 0.9600 . ?
C4 Si2B 1.959(13) . ?
C4 Si2A 1.914(10) . ?
C38 H38A 0.9800 . ?
C38 H38 0.9800 . ?
C38 C39A 1.454(19) . ?
C38 C40A 1.605(17) . ?
C38 C40B 1.49(2) . ?
C38 C39B 1.58(2) . ?
C35 H35 0.9800 . ?
C35 C36 1.557(11) . ?
C35 C37 1.520(13) . ?
C22 H22A 0.9600 . ?
C22 H22B 0.9600 . ?
C22 H22C 0.9600 . ?
C41 H41 0.9800 . ?
C41 C43 1.504(12) . ?
C41 C42 1.540(11) . ?
C43 H43A 0.9600 . ?
C43 H43B 0.9600 . ?
C43 H43C 0.9600 . ?
C36 H36A 0.9600 . ?
C36 H36B 0.9600 . ?
C36 H36C 0.9600 . ?
C19 H19A 0.9600 . ?
C19 H19B 0.9600 . ?
C19 H19C 0.9600 . ?
C42 H42A 0.9600 . ?
C42 H42B 0.9600 . ?
C42 H42C 0.9600 . ?
C37 H37A 0.9600 . ?
C37 H37B 0.9600 . ?
C37 H37C 0.9600 . ?
C25 H25A 0.9600 . ?
C25 H25B 0.9600 . ?
C25 H25C 0.9600 . ?
C39A H39A 0.9600 . ?
C39A H39B 0.9600 . ?
C39A H39C 0.9600 . ?
C40A H40A 0.9600 . ?
C40A H40B 0.9600 . ?
C40A H40C 0.9600 . ?
C40B H40D 0.9600 . ?
C40B H40E 0.9600 . ?
C40B H40F 0.9600 . ?
C39B H39D 0.9600 . ?
C39B H39E 0.9600 . ?
C39B H39F 0.9600 . ?
Si4A C47A 1.85(2) . ?
Si4A C44A 1.93(2) . ?
Si4A C50A 2.14(4) . ?
Si4B C50B 1.80(4) . ?
Si4B C47B 1.848(16) . ?
Si4B C44B 1.93(2) . ?
C50B H50B 0.9800 . ?
C50B C52B 1.49(6) . ?
C50B C51B 1.49(4) . ?
C51A H51A 0.9600 . ?
C51A H51B 0.9600 . ?
C51A H51C 0.9600 . ?
C51A C50A 1.40(5) . ?
C47B H47B 0.9800 . ?
C47B C49B 1.529(19) . ?
C47B C48B 1.537(18) . ?
C52B H52A 0.9600 . ?
C52B H52B 0.9600 . ?
C52B H52C 0.9600 . ?
C46B H46A 0.9600 . ?
C46B H46B 0.9600 . ?
C46B H46C 0.9600 . ?
C46B C44B 1.55(3) . ?
C49B H49A 0.9600 . ?
C49B H49B 0.9600 . ?
C49B H49C 0.9600 . ?
C44B H44B 0.9800 . ?
C44B C45B 1.59(3) . ?
C49A H49D 0.9600 . ?
C49A H49E 0.9600 . ?
C49A H49F 0.9600 . ?
C49A C47A 1.61(3) . ?
C48B H48A 0.9600 . ?
C48B H48B 0.9600 . ?
C48B H48C 0.9600 . ?
C48A H48D 0.9600 . ?
C48A H48E 0.9600 . ?
C48A H48F 0.9600 . ?
C48A C47A 1.45(3) . ?
C47A H47A 0.9800 . ?
C45B H45A 0.9600 . ?
C45B H45B 0.9600 . ?
C45B H45C 0.9600 . ?
C44A H44A 0.9800 . ?
C44A C46A 1.46(4) . ?
C44A C45A 1.62(4) . ?
C46A H46D 0.9600 . ?
C46A H46E 0.9600 . ?
C46A H46F 0.9600 . ?
C45A H45D 0.9600 . ?
C45A H45E 0.9600 . ?
C45A H45F 0.9600 . ?
C50A H50A 0.9800 . ?
C50A C52A 1.65(7) . ?
C51B H51D 0.9600 . ?
C51B H51E 0.9600 . ?
C51B H51F 0.9600 . ?
C52A H52D 0.9600 . ?
C52A H52E 0.9600 . ?
C52A H52F 0.9600 . ?
Si2B C32A 1.86(3) . ?
Si2B C29A 1.82(3) . ?
Si2B C26A 1.93(2) . ?
Si2A C26B 1.954(15) . ?
Si2A C32B 1.87(2) . ?
Si2A C29B 1.864(19) . ?
C28B H28A 0.9600 . ?
C28B H28B 0.9600 . ?
C28B H28C 0.9600 . ?
C28B C26B 1.45(3) . ?
C30B H30A 0.9600 . ?
C30B H30B 0.9600 . ?
C30B H30C 0.9600 . ?
C30B C29B 1.52(2) . ?
C26B H26B 0.9800 . ?
C26B C27B 1.59(2) . ?
C34B H34A 0.9600 . ?
C34B H34B 0.9600 . ?
C34B H34C 0.9600 . ?
C34B C32B 1.78(4) . ?
C27B H27A 0.9600 . ?
C27B H27B 0.9600 . ?
C27B H27C 0.9600 . ?
C33B H33A 0.9600 . ?
C33B H33B 0.9600 . ?
C33B H33C 0.9600 . ?
C33B C32B 1.48(2) . ?
C32B H32B 0.9800 . ?
C29B H29B 0.9800 . ?
C29B C31B 1.62(3) . ?
C31B H31A 0.9600 . ?
C31B H31B 0.9600 . ?
C31B H31C 0.9600 . ?
C32A H32A 0.9800 . ?
C32A C33A 1.45(5) . ?
C32A C34A 1.55(4) . ?
C33A H33D 0.9600 . ?
C33A H33E 0.9600 . ?
C33A H33F 0.9600 . ?
C34A H34D 0.9600 . ?
C34A H34E 0.9600 . ?
C34A H34F 0.9600 . ?
C29A H29A 0.9800 . ?
C29A C31A 1.56(2) . ?
C29A C30A 1.50(4) . ?
C31A H31D 0.9600 . ?
C31A H31E 0.9600 . ?
C31A H31F 0.9600 . ?
C30A H30D 0.9600 . ?
C30A H30E 0.9600 . ?
C30A H30F 0.9600 . ?
C26A H26A 0.9800 . ?
C26A C27A 1.42(4) . ?
C26A C28A 1.47(3) . ?
C27A H27D 0.9600 . ?
C27A H27E 0.9600 . ?
C27A H27F 0.9600 . ?
C28A H28D 0.9600 . ?
C28A H28E 0.9600 . ?
C28A H28F 0.9600 . ?
C57 H57 0.9300 . ?
C57 C58 1.3900 . ?
C57 C56 1.3900 . ?
C58 H58 0.9300 . ?
C58 C59 1.3900 . ?
C59 H59 0.9300 . ?
C59 C54 1.3900 . ?
C54 C55 1.3900 . ?
C54 C53 1.45(3) . ?
C55 H55 0.9300 . ?
C55 C56 1.3900 . ?
C56 H56 0.9300 . ?
C53 H53A 0.9600 . ?
C53 H53B 0.9600 . ?
C53 H53C 0.9600 . ?

loop_
_geom_angle_atom_site_label_1
_geom_angle_atom_site_label_2
_geom_angle_atom_site_label_3
_geom_angle
_geom_angle_site_symmetry_1
_geom_angle_site_symmetry_3
_geom_angle_publ_flag
La2 La2 C10 0(10) 4_566 4_566 ?
La2 La2 C10 0(10) 4_566 . ?
La2 La2 C11 0(10) 4_566 . ?
La2 La2 C11 0(10) 4_566 4_566 ?
La2 La2 C16 0(10) 4_566 . ?
La2 La2 C16 0(10) 4_566 4_566 ?
La2 La2 C13 0(10) 4_566 . ?
La2 La2 C13 0(10) 4_566 4_566 ?
La2 La2 C12 0(10) 4_566 4_566 ?
La2 La2 C12 0(10) 4_566 . ?
La2 La2 C14 0(10) 4_566 . ?
La2 La2 C14 0(10) 4_566 4_566 ?
La2 La2 C9 0(10) 4_566 . ?
La2 La2 C9 0(10) 4_566 4_566 ?
La2 La2 C15 0(10) 4_566 4_566 ?
La2 La2 C15 0(10) 4_566 . ?
C10 La2 C10 157.7(3) 4_566 . ?
C10 La2 C11 28.64(19) 4_566 4_566 ?
C10 La2 C11 28.64(19) . . ?
C10 La2 C11 132.8(2) . 4_566 ?
C10 La2 C11 132.8(2) 4_566 . ?
C10 La2 C16 54.8(2) 4_566 4_566 ?
C10 La2 C16 54.8(2) . . ?
C10 La2 C16 146.91(19) . 4_566 ?
C10 La2 C16 146.91(19) 4_566 . ?
C10 La2 C13 103.22(19) . 4_566 ?
C10 La2 C13 103.22(19) 4_566 . ?
C10 La2 C13 74.13(19) . . ?
C10 La2 C13 74.13(19) 4_566 4_566 ?
C10 La2 C12 112.5(2) 4_566 . ?
C10 La2 C12 55.07(19) 4_566 4_566 ?
C10 La2 C12 112.5(2) . 4_566 ?
C10 La2 C12 55.07(19) . . ?
C10 La2 C9 29.07(19) . . ?
C10 La2 C9 171.8(2) 4_566 . ?
C10 La2 C9 171.8(2) . 4_566 ?
C10 La2 C9 29.07(19) 4_566 4_566 ?
C11 La2 C11 118.4(3) 4_566 . ?
C11 La2 C13 117.3(2) 4_566 . ?
C11 La2 C13 117.3(2) . 4_566 ?
C11 La2 C13 54.7(2) . . ?
C11 La2 C13 54.7(2) 4_566 4_566 ?
C11 La2 C12 111.9(2) . 4_566 ?
C11 La2 C12 29.0(2) 4_566 4_566 ?
C11 La2 C12 28.9(2) . . ?
C11 La2 C12 111.9(2) 4_566 . ?
C11 La2 C9 151.31(19) 4_566 . ?
C11 La2 C9 55.21(18) 4_566 4_566 ?
C11 La2 C9 55.21(18) . . ?
C11 La2 C9 151.31(19) . 4_566 ?
C16 La2 C11 165.52(19) . 4_566 ?
C16 La2 C11 74.00(19) . . ?
C16 La2 C11 165.51(19) 4_566 . ?
C16 La2 C11 74.00(19) 4_566 4_566 ?
C16 La2 C16 94.9(3) . 4_566 ?
C16 La2 C13 75.44(18) . . ?
C16 La2 C13 114.10(19) 4_566 . ?
C16 La2 C13 75.44(18) 4_566 4_566 ?
C16 La2 C13 114.10(19) . 4_566 ?
C16 La2 C12 142.4(2) 4_566 . ?
C16 La2 C12 82.61(19) 4_566 4_566 ?
C16 La2 C12 142.4(2) . 4_566 ?
C16 La2 C12 82.61(19) . . ?
C16 La2 C9 29.16(19) 4_566 4_566 ?
C16 La2 C9 117.92(19) . 4_566 ?
C16 La2 C9 29.16(19) . . ?
C16 La2 C9 117.92(19) 4_566 . ?
C13 La2 C13 166.7(3) . 4_566 ?
C13 La2 C12 29.0(2) . . ?
C13 La2 C12 29.0(2) 4_566 4_566 ?
C13 La2 C12 139.6(2) . 4_566 ?
C13 La2 C12 139.6(2) 4_566 . ?
C12 La2 C12 121.2(3) . 4_566 ?
C14 La2 C10 81.2(2) . . ?
C14 La2 C10 107.49(19) . 4_566 ?
C14 La2 C10 107.49(19) 4_566 . ?
C14 La2 C10 81.2(2) 4_566 4_566 ?
C14 La2 C11 73.6(2) 4_566 4_566 ?
C14 La2 C11 132.3(2) 4_566 . ?
C14 La2 C11 73.6(2) . . ?
C14 La2 C11 132.3(2) . 4_566 ?
C14 La2 C16 92.5(2) 4_566 . ?
C14 La2 C16 92.5(2) . 4_566 ?
C14 La2 C16 55.90(19) 4_566 4_566 ?
C14 La2 C16 55.90(19) . . ?
C14 La2 C13 29.1(2) 4_566 4_566 ?
C14 La2 C13 29.1(2) . . ?
C14 La2 C13 164.2(2) 4_566 . ?
C14 La2 C13 164.2(2) . 4_566 ?
C14 La2 C12 55.1(2) . . ?
C14 La2 C12 161.18(19) . 4_566 ?
C14 La2 C12 161.18(19) 4_566 . ?
C14 La2 C12 55.1(2) 4_566 4_566 ?
C14 La2 C14 135.1(3) . 4_566 ?
C14 La2 C9 91.3(2) . 4_566 ?
C14 La2 C9 91.3(2) 4_566 . ?
C14 La2 C9 75.39(19) 4_566 4_566 ?
C14 La2 C9 75.39(19) . . ?
C9 La2 C13 100.96(18) 4_566 . ?
C9 La2 C13 100.96(18) . 4_566 ?
C9 La2 C13 83.07(17) . . ?
C9 La2 C13 83.07(17) 4_566 4_566 ?
C9 La2 C12 122.92(19) . 4_566 ?
C9 La2 C12 75.54(18) . . ?
C9 La2 C12 75.54(18) 4_566 4_566 ?
C9 La2 C12 122.92(19) 4_566 . ?
C9 La2 C9 145.2(3) . 4_566 ?
C15 La2 C10 73.9(2) . . ?
C15 La2 C10 123.62(19) 4_566 . ?
C15 La2 C10 123.62(19) . 4_566 ?
C15 La2 C10 73.9(2) 4_566 4_566 ?
C15 La2 C11 152.24(19) 4_566 . ?
C15 La2 C11 81.2(2) 4_566 4_566 ?
C15 La2 C11 152.24(18) . 4_566 ?
C15 La2 C11 81.2(2) . . ?
C15 La2 C16 84.66(19) 4_566 . ?
C15 La2 C16 29.21(19) 4_566 4_566 ?
C15 La2 C16 84.66(19) . 4_566 ?
C15 La2 C16 29.21(19) . . ?
C15 La2 C13 136.6(2) 4_566 . ?
C15 La2 C13 55.92(19) 4_566 4_566 ?
C15 La2 C13 55.92(19) . . ?
C15 La2 C13 136.6(2) . 4_566 ?
C15 La2 C12 163.6(2) . 4_566 ?
C15 La2 C12 163.6(2) 4_566 . ?
C15 La2 C12 75.0(2) . . ?
C15 La2 C12 75.0(2) 4_566 4_566 ?
C15 La2 C14 108.9(2) . 4_566 ?
C15 La2 C14 108.9(2) 4_566 . ?
C15 La2 C14 29.61(19) 4_566 4_566 ?
C15 La2 C14 29.62(19) . . ?
C15 La2 C9 55.57(19) . . ?
C15 La2 C9 55.57(19) 4_566 4_566 ?
C15 La2 C9 97.92(19) 4_566 . ?
C15 La2 C9 97.92(19) . 4_566 ?
C15 La2 C15 88.9(3) . 4_566 ?
C7 La1 C7 93.9(3) 3_656 . ?
C7 La1 C6 29.9(2) . . ?
C7 La1 C6 113.1(2) . 3_656 ?
C7 La1 C6 113.1(2) 3_656 . ?
C7 La1 C6 29.9(2) 3_656 3_656 ?
C7 La1 C8 90.64(18) 3_656 . ?
C7 La1 C8 29.59(19) . . ?
C7 La1 C8 90.64(18) . 3_656 ?
C7 La1 C8 29.59(19) 3_656 3_656 ?
C7 La1 C3 156.5(2) . 3_656 ?
C7 La1 C3 82.2(2) . . ?
C7 La1 C3 82.2(2) 3_656 3_656 ?
C7 La1 C3 156.5(2) 3_656 . ?
C7 La1 C2 127.1(2) . 3_656 ?
C7 La1 C2 74.6(2) . . ?
C7 La1 C2 127.1(2) 3_656 . ?
C7 La1 C2 74.6(2) 3_656 3_656 ?
C7 La1 C5 139.0(2) . 3_656 ?
C7 La1 C5 55.24(19) . . ?
C7 La1 C5 139.0(2) 3_656 . ?
C7 La1 C5 55.24(19) 3_656 3_656 ?
C7 La1 C4 75.2(2) . . ?
C7 La1 C4 168.1(2) . 3_656 ?
C7 La1 C4 168.1(2) 3_656 . ?
C7 La1 C4 75.2(2) 3_656 3_656 ?
C7 La1 C1 55.46(19) . . ?
C7 La1 C1 102.53(19) 3_656 . ?
C6 La1 C6 139.3(3) 3_656 . ?
C6 La1 C8 56.21(19) 3_656 3_656 ?
C6 La1 C8 96.86(19) . 3_656 ?
C6 La1 C8 56.21(19) . . ?
C6 La1 C8 96.86(19) 3_656 . ?
C6 La1 C3 73.9(2) 3_656 3_656 ?
C6 La1 C3 73.9(2) . . ?
C6 La1 C3 132.4(2) 3_656 . ?
C6 La1 C3 132.4(2) . 3_656 ?
C6 La1 C2 81.8(2) . . ?
C6 La1 C2 108.4(2) 3_656 . ?
C6 La1 C2 81.8(2) 3_656 3_656 ?
C6 La1 C2 108.4(2) . 3_656 ?
C6 La1 C5 167.4(2) 3_656 . ?
C6 La1 C5 28.1(2) 3_656 3_656 ?
C6 La1 C5 28.1(2) . . ?
C6 La1 C5 167.4(2) . 3_656 ?
C6 La1 C4 55.0(2) 3_656 3_656 ?
C6 La1 C4 55.0(2) . . ?
C6 La1 C4 160.4(2) 3_656 . ?
C6 La1 C4 160.4(2) . 3_656 ?
C6 La1 C1 75.3(2) . . ?
C6 La1 C1 94.4(2) 3_656 . ?
C8 La1 C8 102.1(2) 3_656 . ?
C8 La1 C5 115.8(2) 3_656 . ?
C8 La1 C5 115.8(2) . 3_656 ?
C8 La1 C5 74.61(19) . . ?
C8 La1 C5 74.61(19) 3_656 3_656 ?
C8 La1 C4 82.2(2) . . ?
C8 La1 C4 143.2(2) 3_656 . ?
C8 La1 C4 82.2(2) 3_656 3_656 ?
C8 La1 C4 143.2(2) . 3_656 ?
C8 La1 C1 28.38(18) . . ?
C8 La1 C1 123.89(18) 3_656 . ?
C3 La1 C8 74.5(2) 3_656 3_656 ?
C3 La1 C8 170.6(2) 3_656 . ?
C3 La1 C8 74.5(2) . . ?
C3 La1 C8 170.6(2) . 3_656 ?
C3 La1 C3 110.2(3) 3_656 . ?
C3 La1 C2 29.6(2) 3_656 3_656 ?
C3 La1 C2 29.6(2) . . ?
C3 La1 C2 125.9(2) 3_656 . ?
C3 La1 C2 125.9(2) . 3_656 ?
C3 La1 C5 114.8(2) 3_656 . ?
C3 La1 C5 114.8(2) . 3_656 ?
C3 La1 C5 55.0(3) . . ?
C3 La1 C5 55.0(3) 3_656 3_656 ?
C3 La1 C4 28.5(2) 3_656 3_656 ?
C3 La1 C4 105.8(2) 3_656 . ?
C3 La1 C4 105.8(2) . 3_656 ?
C3 La1 C4 28.5(2) . . ?
C3 La1 C1 56.3(2) . . ?
C3 La1 C1 148.0(2) 3_656 . ?
C2 La1 C8 152.83(18) 3_656 . ?
C2 La1 C8 54.59(18) 3_656 3_656 ?
C2 La1 C8 54.59(18) . . ?
C2 La1 C8 152.83(18) . 3_656 ?
C2 La1 C2 151.4(3) 3_656 . ?
C2 La1 C5 74.6(2) . . ?
C2 La1 C5 74.6(2) 3_656 3_656 ?
C2 La1 C5 101.5(2) 3_656 . ?
C2 La1 C5 101.5(2) . 3_656 ?
C2 La1 C4 107.9(2) . 3_656 ?
C2 La1 C4 55.4(2) . . ?
C2 La1 C4 55.4(2) 3_656 3_656 ?
C2 La1 C4 107.9(2) 3_656 . ?
C2 La1 C1 176.0(2) 3_656 . ?
C2 La1 C1 29.42(17) . . ?
C5 La1 C5 164.5(3) 3_656 . ?
C5 La1 C4 136.6(2) 3_656 . ?
C5 La1 C4 29.5(2) . . ?
C5 La1 C4 29.5(2) 3_656 3_656 ?
C5 La1 C4 136.6(2) . 3_656 ?
C5 La1 C1 101.5(2) 3_656 . ?
C5 La1 C1 82.5(2) . . ?
C4 La1 C4 116.0(3) 3_656 . ?
C4 La1 C1 121.4(2) 3_656 . ?
C4 La1 C1 75.5(2) . . ?
C7 K1 C10 116.37(17) . . ?
C7 K1 C6 27.61(18) . . ?
C7 K1 C8 26.45(17) . . ?
C7 K1 C3 63.80(17) . . ?
C7 K1 C11 139.28(18) . . ?
C7 K1 C16 89.92(18) . . ?
C7 K1 C2 58.96(16) . . ?
C7 K1 C13 148.21(19) . . ?
C7 K1 C12 159.28(18) . . ?
C7 K1 C14 121.8(2) . . ?
C7 K1 C5 49.18(18) . . ?
C7 K1 C9 97.15(17) . . ?
C7 K1 C15 99.08(19) . . ?
C7 K1 C4 62.06(17) . . ?
C7 K1 C1 46.22(17) . . ?
C10 K1 C3 179.39(18) . . ?
C10 K1 C2 158.70(16) . . ?
C10 K1 C4 157.93(18) . . ?
C10 K1 C1 138.14(16) . . ?
C6 K1 C10 122.31(19) . . ?
C6 K1 C8 50.32(17) . . ?
C6 K1 C3 57.54(19) . . ?
C6 K1 C11 142.58(19) . . ?
C6 K1 C16 81.56(19) . . ?
C6 K1 C2 64.54(18) . . ?
C6 K1 C13 123.14(19) . . ?
C6 K1 C12 144.81(18) . . ?
C6 K1 C5 24.93(19) . . ?
C6 K1 C9 98.78(19) . . ?
C6 K1 C15 80.15(19) . . ?
C6 K1 C4 45.35(19) . . ?
C6 K1 C1 62.75(17) . . ?
C8 K1 C10 122.97(16) . . ?
C8 K1 C3 57.47(16) . . ?
C8 K1 C11 139.97(16) . . ?
C8 K1 C2 42.87(15) . . ?
C8 K1 C12 161.74(18) . . ?
C8 K1 C5 64.63(18) . . ?
C8 K1 C9 111.82(16) . . ?
C8 K1 C4 66.60(16) . . ?
C8 K1 C1 23.12(16) . . ?
C11 K1 C10 23.13(15) . . ?
C11 K1 C3 156.76(17) . . ?
C11 K1 C2 152.26(16) . . ?
C11 K1 C4 153.41(17) . . ?
C11 K1 C1 144.82(16) . . ?
C16 K1 C10 45.24(16) . . ?
C16 K1 C8 112.54(17) . . ?
C16 K1 C3 134.33(18) . . ?
C16 K1 C11 61.18(16) . . ?
C16 K1 C2 146.02(17) . . ?
C16 K1 C12 70.02(16) . . ?
C16 K1 C5 91.9(2) . . ?
C16 K1 C9 24.61(16) . . ?
C16 K1 C4 113.67(19) . . ?
C16 K1 C1 135.37(16) . . ?
C2 K1 C3 21.91(17) . . ?
C13 K1 C10 61.38(17) . . ?
C13 K1 C8 173.07(18) . . ?
C13 K1 C3 118.14(18) . . ?
C13 K1 C11 46.05(17) . . ?
C13 K1 C16 66.06(17) . . ?
C13 K1 C2 134.81(17) . . ?
C13 K1 C12 25.13(18) . . ?
C13 K1 C5 108.46(19) . . ?
C13 K1 C9 69.95(16) . . ?
C13 K1 C4 107.37(18) . . ?
C13 K1 C1 156.50(18) . . ?
C12 K1 C10 45.15(16) . . ?
C12 K1 C3 134.56(18) . . ?
C12 K1 C11 24.11(17) . . ?
C12 K1 C2 141.76(16) . . ?
C12 K1 C9 62.43(16) . . ?
C12 K1 C4 130.14(18) . . ?
C12 K1 C1 151.80(17) . . ?
C14 K1 C10 67.66(18) . . ?
C14 K1 C6 97.4(2) . . ?
C14 K1 C8 147.6(2) . . ?
C14 K1 C3 111.73(19) . . ?
C14 K1 C11 62.18(18) . . ?
C14 K1 C16 50.03(17) . . ?
C14 K1 C2 133.42(18) . . ?
C14 K1 C13 26.41(19) . . ?
C14 K1 C12 48.30(19) . . ?
C14 K1 C5 87.0(2) . . ?
C14 K1 C9 64.54(17) . . ?
C14 K1 C15 27.30(18) . . ?
C14 K1 C4 93.9(2) . . ?
C14 K1 C1 152.61(19) . . ?
C5 K1 C10 137.13(19) . . ?
C5 K1 C3 42.47(19) . . ?
C5 K1 C11 147.51(19) . . ?
C5 K1 C2 58.22(19) . . ?
C5 K1 C12 133.55(19) . . ?
C5 K1 C9 114.38(19) . . ?
C5 K1 C4 23.82(19) . . ?
C5 K1 C1 67.14(18) . . ?
C9 K1 C10 23.69(16) . . ?
C9 K1 C3 156.08(18) . . ?
C9 K1 C11 44.95(16) . . ?
C9 K1 C2 154.60(15) . . ?
C9 K1 C4 137.42(18) . . ?
C9 K1 C1 133.44(16) . . ?
C15 K1 C10 61.54(16) . . ?
C15 K1 C8 125.37(18) . . ?
C15 K1 C3 117.89(18) . . ?
C15 K1 C11 68.03(16) . . ?
C15 K1 C16 26.07(16) . . ?
C15 K1 C2 137.72(17) . . ?
C15 K1 C13 50.44(18) . . ?
C15 K1 C12 65.16(18) . . ?
C15 K1 C5 79.9(2) . . ?
C15 K1 C9 47.63(16) . . ?
C15 K1 C4 96.49(19) . . ?
C15 K1 C1 142.87(18) . . ?
C4 K1 C3 21.53(18) . . ?
C4 K1 C2 42.03(17) . . ?
C1 K1 C3 42.44(16) . . ?
C1 K1 C2 22.60(14) . . ?
C1 K1 C4 58.76(17) . . ?
C9 Si3 C38 110.4(3) . . ?
C35 Si3 C9 114.6(3) . . ?
C35 Si3 C38 105.2(4) . . ?
C41 Si3 C9 108.3(3) . . ?
C41 Si3 C38 107.8(4) . . ?
C41 Si3 C35 110.3(4) . . ?
C20 Si1 C17 106.5(3) . . ?
C20 Si1 C1 108.2(3) . . ?
C17 Si1 C1 110.1(3) . . ?
C23 Si1 C20 106.4(3) . . ?
C23 Si1 C17 112.8(4) . . ?
C23 Si1 C1 112.4(3) . . ?
La1 C7 K1 117.7(2) . . ?
La1 C7 H7 127.1 . . ?
K1 C7 H7 114.9 . . ?
C6 C7 La1 75.3(4) . . ?
C6 C7 K1 76.4(4) . . ?
C6 C7 H7 112.5 . . ?
C6 C7 C8 134.9(6) . . ?
C8 C7 La1 78.0(4) . . ?
C8 C7 K1 85.0(4) . . ?
C8 C7 H7 112.5 . . ?
La2 C10 La2 0.0 4_566 . ?
La2 C10 K1 98.8(2) 4_566 . ?
La2 C10 K1 98.8(2) . . ?
La2 C10 H10 129.6 . . ?
La2 C10 H10 129.6 4_566 . ?
K1 C10 H10 131.6 . . ?
C11 C10 La2 77.0(4) . 4_566 ?
C11 C10 La2 77.0(4) . . ?
C11 C10 K1 77.9(4) . . ?
C11 C10 H10 110.7 . . ?
C11 C10 C9 138.6(7) . . ?
C9 C10 La2 77.0(4) . . ?
C9 C10 La2 77.0(4) . 4_566 ?
C9 C10 K1 75.0(4) . . ?
C9 C10 H10 110.7 . . ?
La1 C6 K1 117.3(2) . . ?
La1 C6 H6 128.7 . . ?
K1 C6 H6 113.3 . . ?
C7 C6 La1 74.8(4) . . ?
C7 C6 K1 76.0(4) . . ?
C7 C6 H6 111.5 . . ?
C5 C6 La1 78.7(5) . . ?
C5 C6 K1 87.2(4) . . ?
C5 C6 C7 137.1(7) . . ?
C5 C6 H6 111.5 . . ?
La1 C8 K1 109.24(18) . . ?
La1 C8 H8 134.1 . . ?
K1 C8 H8 114.8 . . ?
C7 C8 La1 72.4(4) . . ?
C7 C8 K1 68.6(3) . . ?
C7 C8 H8 112.1 . . ?
C1 C8 La1 77.2(4) . . ?
C1 C8 K1 92.9(4) . . ?
C1 C8 C7 135.8(6) . . ?
C1 C8 H8 112.1 . . ?
La1 C3 K1 96.0(2) . . ?
La1 C3 H3 126.0 . . ?
K1 C3 H3 138.0 . . ?
C2 C3 La1 77.1(4) . . ?
C2 C3 K1 78.1(5) . . ?
C2 C3 H3 110.8 . . ?
C4 C3 La1 78.7(5) . . ?
C4 C3 K1 71.2(5) . . ?
C4 C3 H3 110.8 . . ?
C4 C3 C2 138.3(7) . . ?
Si1 C20 H20 106.2 . . ?
C21 C20 Si1 112.7(5) . . ?
C21 C20 H20 106.2 . . ?
C21 C20 C22 111.3(7) . . ?
C22 C20 Si1 113.5(5) . . ?
C22 C20 H20 106.2 . . ?
La2 C11 La2 0.0 4_566 . ?
La2 C11 K1 98.50(19) . . ?
La2 C11 K1 98.50(19) 4_566 . ?
La2 C11 H11 131.5 . . ?
La2 C11 H11 131.5 4_566 . ?
K1 C11 H11 130.0 . . ?
C10 C11 La2 74.4(4) . . ?
C10 C11 La2 74.4(4) . 4_566 ?
C10 C11 K1 79.0(4) . . ?
C10 C11 H11 111.3 . . ?
C10 C11 C12 137.3(7) . . ?
C12 C11 La2 77.7(4) . 4_566 ?
C12 C11 La2 77.7(4) . . ?
C12 C11 K1 73.9(4) . . ?
C12 C11 H11 111.3 . . ?
La2 C16 La2 0.000(14) 4_566 . ?
La2 C16 K1 106.47(19) . . ?
La2 C16 K1 106.47(19) 4_566 . ?
La2 C16 H16 131.3 . . ?
La2 C16 H16 131.3 4_566 . ?
K1 C16 H16 121.3 . . ?
C9 C16 La2 77.0(4) . . ?
C9 C16 La2 77.0(4) . 4_566 ?
C9 C16 K1 86.8(4) . . ?
C9 C16 H16 112.2 . . ?
C15 C16 La2 74.1(4) . 4_566 ?
C15 C16 La2 74.1(4) . . ?
C15 C16 K1 70.3(4) . . ?
C15 C16 H16 112.2 . . ?
C15 C16 C9 135.6(6) . . ?
La1 C2 K1 95.6(2) . . ?
La1 C2 H2 132.8 . . ?
K1 C2 H2 131.5 . . ?
C3 C2 La1 73.2(4) . . ?
C3 C2 K1 80.0(5) . . ?
C3 C2 H2 112.4 . . ?
C3 C2 C1 135.3(7) . . ?
C1 C2 La1 76.8(4) . . ?
C1 C2 K1 70.7(4) . . ?
C1 C2 H2 112.4 . . ?
La2 C13 La2 0.0 4_566 . ?
La2 C13 K1 105.9(2) . . ?
La2 C13 K1 105.9(2) 4_566 . ?
La2 C13 H13 131.2 4_566 . ?
La2 C13 H13 131.2 . . ?
K1 C13 H13 121.9 . . ?
C12 C13 La2 77.4(4) . 4_566 ?
C12 C13 La2 77.4(4) . . ?
C12 C13 K1 85.6(4) . . ?
C12 C13 H13 112.8 . . ?
C14 C13 La2 73.0(4) . . ?
C14 C13 La2 73.0(4) . 4_566 ?
C14 C13 K1 70.5(4) . . ?
C14 C13 H13 112.8 . . ?
C14 C13 C12 134.4(6) . . ?
Si1 C17 H17 106.5 . . ?
C18 C17 Si1 111.8(5) . . ?
C18 C17 H17 106.5 . . ?
C19 C17 Si1 115.7(5) . . ?
C19 C17 H17 106.5 . . ?
C19 C17 C18 109.2(6) . . ?
La2 C12 La2 0.0 4_566 . ?
La2 C12 K1 99.7(2) 4_566 . ?
La2 C12 K1 99.7(2) . . ?
C11 C12 La2 73.3(4) . . ?
C11 C12 La2 73.3(4) . 4_566 ?
C11 C12 K1 82.0(4) . . ?
C11 C12 C13 131.0(6) . . ?
C11 C12 Si4A 118.7(6) . . ?
C11 C12 Si4B 109.6(6) . . ?
C13 C12 La2 73.6(4) . . ?
C13 C12 La2 73.6(4) . 4_566 ?
C13 C12 K1 69.2(4) . . ?
C13 C12 Si4A 109.7(5) . . ?
C13 C12 Si4B 119.4(5) . . ?
Si4A C12 La2 141.3(4) . . ?
Si4A C12 La2 141.3(4) . 4_566 ?
Si4A C12 K1 117.9(3) . . ?
Si4B C12 La2 130.9(4) . . ?
Si4B C12 K1 129.4(3) . . ?
La2 C14 La2 0.000(18) 4_566 . ?
La2 C14 K1 112.1(2) . . ?
La2 C14 K1 112.1(2) 4_566 . ?
La2 C14 H14 129.6 . . ?
La2 C14 H14 129.6 4_566 . ?
K1 C14 H14 118.1 . . ?
C13 C14 La2 77.9(4) . 4_566 ?
C13 C14 La2 77.9(4) . . ?
C13 C14 K1 83.1(4) . . ?
C13 C14 H14 111.7 . . ?
C13 C14 C15 136.5(7) . . ?
C15 C14 La2 74.8(4) . . ?
C15 C14 La2 74.8(4) . 4_566 ?
C15 C14 K1 76.8(4) . . ?
C15 C14 H14 111.7 . . ?
C20 C21 H21A 109.5 . . ?
C20 C21 H21B 109.5 . . ?
C20 C21 H21C 109.5 . . ?
H21A C21 H21B 109.5 . . ?
H21A C21 H21C 109.5 . . ?
H21B C21 H21C 109.5 . . ?
La1 C5 K1 108.3(2) . . ?
La1 C5 H5 133.8 . . ?
K1 C5 H5 116.2 . . ?
C6 C5 La1 73.2(4) . . ?
C6 C5 K1 67.8(4) . . ?
C6 C5 H5 112.6 . . ?
C6 C5 C4 134.7(8) . . ?
C4 C5 La1 75.9(5) . . ?
C4 C5 K1 92.1(5) . . ?
C4 C5 H5 112.6 . . ?
H24A C24 H24B 109.5 . . ?
H24A C24 H24C 109.5 . . ?
H24B C24 H24C 109.5 . . ?
C23 C24 H24A 109.5 . . ?
C23 C24 H24B 109.5 . . ?
C23 C24 H24C 109.5 . . ?
La2 C9 La2 0.000(18) 4_566 . ?
La2 C9 K1 99.86(17) . . ?
La2 C9 K1 99.86(17) 4_566 . ?
Si3 C9 La2 133.0(3) . 4_566 ?
Si3 C9 La2 133.0(3) . . ?
Si3 C9 K1 127.0(3) . . ?
C10 C9 La2 73.9(4) . 4_566 ?
C10 C9 La2 73.9(4) . . ?
C10 C9 K1 81.3(4) . . ?
C10 C9 Si3 111.7(5) . . ?
C10 C9 C16 130.6(6) . . ?
C16 C9 La2 73.9(3) . 4_566 ?
C16 C9 La2 73.9(3) . . ?
C16 C9 K1 68.6(4) . . ?
C16 C9 Si3 117.6(5) . . ?
La2 C15 La2 0.000(14) 4_566 . ?
La2 C15 K1 112.1(2) 4_566 . ?
La2 C15 K1 112.1(2) . . ?
La2 C15 H15 129.6 . . ?
La2 C15 H15 129.6 4_566 . ?
K1 C15 H15 118.2 . . ?
C16 C15 La2 76.7(4) . . ?
C16 C15 La2 76.7(4) . 4_566 ?
C16 C15 K1 83.6(4) . . ?
C16 C15 C14 135.9(7) . . ?
C16 C15 H15 112.1 . . ?
C14 C15 La2 75.6(4) . . ?
C14 C15 La2 75.6(4) . 4_566 ?
C14 C15 K1 75.9(4) . . ?
C14 C15 H15 112.1 . . ?
Si1 C23 H23 106.2 . . ?
C24 C23 Si1 114.6(6) . . ?
C24 C23 H23 106.2 . . ?
C25 C23 Si1 113.7(6) . . ?
C25 C23 C24 109.3(8) . . ?
C25 C23 H23 106.2 . . ?
C17 C18 H18A 109.5 . . ?
C17 C18 H18B 109.5 . . ?
C17 C18 H18C 109.5 . . ?
H18A C18 H18B 109.5 . . ?
H18A C18 H18C 109.5 . . ?
H18B C18 H18C 109.5 . . ?
La1 C4 K1 99.05(19) . . ?
C3 C4 La1 72.7(5) . . ?
C3 C4 K1 87.3(5) . . ?
C3 C4 C5 131.8(7) . . ?
C3 C4 Si2B 104.6(6) . . ?
C3 C4 Si2A 117.8(6) . . ?
C5 C4 La1 74.6(4) . . ?
C5 C4 K1 64.1(4) . . ?
C5 C4 Si2B 123.6(7) . . ?
C5 C4 Si2A 110.2(6) . . ?
Si2B C4 La1 131.3(5) . . ?
Si2B C4 K1 129.6(5) . . ?
Si2A C4 La1 138.3(4) . . ?
Si2A C4 K1 120.7(4) . . ?
Si3 C38 H38A 104.8 . . ?
Si3 C38 H38 104.0 . . ?
C39A C38 Si3 120.9(10) . . ?
C39A C38 H38A 104.8 . . ?
C39A C38 C40A 108.3(10) . . ?
C40A C38 Si3 111.7(8) . . ?
C40A C38 H38A 104.8 . . ?
C40B C38 Si3 121.3(10) . . ?
C40B C38 H38 104.0 . . ?
C40B C38 C39B 109.7(14) . . ?
C39B C38 Si3 112.0(11) . . ?
C39B C38 H38 104.0 . . ?
La1 C1 K1 99.49(19) . . ?
Si1 C1 La1 140.6(3) . . ?
Si1 C1 K1 119.4(3) . . ?
C8 C1 La1 74.4(4) . . ?
C8 C1 K1 64.0(4) . . ?
C8 C1 Si1 116.0(5) . . ?
C8 C1 C2 131.7(7) . . ?
C2 C1 La1 73.8(4) . . ?
C2 C1 K1 86.7(5) . . ?
C2 C1 Si1 111.7(5) . . ?
Si3 C35 H35 105.0 . . ?
C36 C35 Si3 115.5(6) . . ?
C36 C35 H35 105.0 . . ?
C37 C35 Si3 114.7(6) . . ?
C37 C35 H35 105.0 . . ?
C37 C35 C36 110.3(8) . . ?
C20 C22 H22A 109.5 . . ?
C20 C22 H22B 109.5 . . ?
C20 C22 H22C 109.5 . . ?
H22A C22 H22B 109.5 . . ?
H22A C22 H22C 109.5 . . ?
H22B C22 H22C 109.5 . . ?
Si3 C41 H41 106.3 . . ?
C43 C41 Si3 114.5(6) . . ?
C43 C41 H41 106.3 . . ?
C43 C41 C42 109.9(8) . . ?
C42 C41 Si3 113.1(7) . . ?
C42 C41 H41 106.3 . . ?
C41 C43 H43A 109.5 . . ?
C41 C43 H43B 109.5 . . ?
C41 C43 H43C 109.5 . . ?
H43A C43 H43B 109.5 . . ?
H43A C43 H43C 109.5 . . ?
H43B C43 H43C 109.5 . . ?
C35 C36 H36A 109.5 . . ?
C35 C36 H36B 109.5 . . ?
C35 C36 H36C 109.5 . . ?
H36A C36 H36B 109.5 . . ?
H36A C36 H36C 109.5 . . ?
H36B C36 H36C 109.5 . . ?
C17 C19 H19A 109.5 . . ?
C17 C19 H19B 109.5 . . ?
C17 C19 H19C 109.5 . . ?
H19A C19 H19B 109.5 . . ?
H19A C19 H19C 109.5 . . ?
H19B C19 H19C 109.5 . . ?
C41 C42 H42A 109.5 . . ?
C41 C42 H42B 109.5 . . ?
C41 C42 H42C 109.5 . . ?
H42A C42 H42B 109.5 . . ?
H42A C42 H42C 109.5 . . ?
H42B C42 H42C 109.5 . . ?
C35 C37 H37A 109.5 . . ?
C35 C37 H37B 109.5 . . ?
C35 C37 H37C 109.5 . . ?
H37A C37 H37B 109.5 . . ?
H37A C37 H37C 109.5 . . ?
H37B C37 H37C 109.5 . . ?
C23 C25 H25A 109.5 . . ?
C23 C25 H25B 109.5 . . ?
C23 C25 H25C 109.5 . . ?
H25A C25 H25B 109.5 . . ?
H25A C25 H25C 109.5 . . ?
H25B C25 H25C 109.5 . . ?
C38 C39A H39A 109.5 . . ?
C38 C39A H39B 109.5 . . ?
C38 C39A H39C 109.5 . . ?
H39A C39A H39B 109.5 . . ?
H39A C39A H39C 109.5 . . ?
H39B C39A H39C 109.5 . . ?
C38 C40A H40A 109.5 . . ?
C38 C40A H40B 109.5 . . ?
C38 C40A H40C 109.5 . . ?
H40A C40A H40B 109.5 . . ?
H40A C40A H40C 109.5 . . ?
H40B C40A H40C 109.5 . . ?
C38 C40B H40D 109.5 . . ?
C38 C40B H40E 109.5 . . ?
C38 C40B H40F 109.5 . . ?
H40D C40B H40E 109.5 . . ?
H40D C40B H40F 109.5 . . ?
H40E C40B H40F 109.5 . . ?
C38 C39B H39D 109.5 . . ?
C38 C39B H39E 109.5 . . ?
C38 C39B H39F 109.5 . . ?
H39D C39B H39E 109.5 . . ?
H39D C39B H39F 109.5 . . ?
H39E C39B H39F 109.5 . . ?
C12 Si4A C44A 111.1(10) . . ?
C12 Si4A C50A 105.0(10) . . ?
C47A Si4A C12 111.0(8) . . ?
C47A Si4A C44A 105.5(14) . . ?
C47A Si4A C50A 110.2(16) . . ?
C44A Si4A C50A 114.2(14) . . ?
C50B Si4B C12 116.6(12) . . ?
C50B Si4B C47B 111.6(13) . . ?
C50B Si4B C44B 97.0(12) . . ?
C47B Si4B C12 113.0(6) . . ?
C47B Si4B C44B 111.6(9) . . ?
C44B Si4B C12 105.6(7) . . ?
Si4B C50B H50B 108.5 . . ?
C52B C50B Si4B 124(3) . . ?
C52B C50B H50B 108.5 . . ?
C52B C50B C51B 105(3) . . ?
C51B C50B Si4B 101(2) . . ?
C51B C50B H50B 108.5 . . ?
H51A C51A H51B 109.5 . . ?
H51A C51A H51C 109.5 . . ?
H51B C51A H51C 109.5 . . ?
C50A C51A H51A 109.5 . . ?
C50A C51A H51B 109.5 . . ?
C50A C51A H51C 109.5 . . ?
Si4B C47B H47B 106.4 . . ?
C49B C47B Si4B 115.2(11) . . ?
C49B C47B H47B 106.4 . . ?
C49B C47B C48B 109.3(12) . . ?
C48B C47B Si4B 112.6(11) . . ?
C48B C47B H47B 106.4 . . ?
C50B C52B H52A 109.5 . . ?
C50B C52B H52B 109.5 . . ?
C50B C52B H52C 109.5 . . ?
H52A C52B H52B 109.5 . . ?
H52A C52B H52C 109.5 . . ?
H52B C52B H52C 109.5 . . ?
H46A C46B H46B 109.5 . . ?
H46A C46B H46C 109.5 . . ?
H46B C46B H46C 109.5 . . ?
C44B C46B H46A 109.5 . . ?
C44B C46B H46B 109.5 . . ?
C44B C46B H46C 109.5 . . ?
C47B C49B H49A 109.5 . . ?
C47B C49B H49B 109.5 . . ?
C47B C49B H49C 109.5 . . ?
H49A C49B H49B 109.5 . . ?
H49A C49B H49C 109.5 . . ?
H49B C49B H49C 109.5 . . ?
Si4B C44B H44B 106.5 . . ?
C46B C44B Si4B 114.9(16) . . ?
C46B C44B H44B 106.5 . . ?
C46B C44B C45B 104.1(15) . . ?
C45B C44B Si4B 117.6(15) . . ?
C45B C44B H44B 106.5 . . ?
H49D C49A H49E 109.5 . . ?
H49D C49A H49F 109.5 . . ?
H49E C49A H49F 109.5 . . ?
C47A C49A H49D 109.5 . . ?
C47A C49A H49E 109.5 . . ?
C47A C49A H49F 109.5 . . ?
C47B C48B H48A 109.5 . . ?
C47B C48B H48B 109.5 . . ?
C47B C48B H48C 109.5 . . ?
H48A C48B H48B 109.5 . . ?
H48A C48B H48C 109.5 . . ?
H48B C48B H48C 109.5 . . ?
H48D C48A H48E 109.5 . . ?
H48D C48A H48F 109.5 . . ?
H48E C48A H48F 109.5 . . ?
C47A C48A H48D 109.5 . . ?
C47A C48A H48E 109.5 . . ?
C47A C48A H48F 109.5 . . ?
Si4A C47A H47A 104.9 . . ?
C49A C47A Si4A 112.1(16) . . ?
C49A C47A H47A 104.9 . . ?
C48A C47A Si4A 117.7(19) . . ?
C48A C47A C49A 111(2) . . ?
C48A C47A H47A 104.9 . . ?
C44B C45B H45A 109.5 . . ?
C44B C45B H45B 109.5 . . ?
C44B C45B H45C 109.5 . . ?
H45A C45B H45B 109.5 . . ?
H45A C45B H45C 109.5 . . ?
H45B C45B H45C 109.5 . . ?
Si4A C44A H44A 106.0 . . ?
C46A C44A Si4A 118(2) . . ?
C46A C44A H44A 106.0 . . ?
C46A C44A C45A 110(2) . . ?
C45A C44A Si4A 110.6(15) . . ?
C45A C44A H44A 106.0 . . ?
C44A C46A H46D 109.5 . . ?
C44A C46A H46E 109.5 . . ?
C44A C46A H46F 109.5 . . ?
H46D C46A H46E 109.5 . . ?
H46D C46A H46F 109.5 . . ?
H46E C46A H46F 109.5 . . ?
C44A C45A H45D 109.5 . . ?
C44A C45A H45E 109.5 . . ?
C44A C45A H45F 109.5 . . ?
H45D C45A H45E 109.5 . . ?
H45D C45A H45F 109.5 . . ?
H45E C45A H45F 109.5 . . ?
Si4A C50A H50A 99.6 . . ?
C51A C50A Si4A 133(3) . . ?
C51A C50A H50A 99.6 . . ?
C51A C50A C52A 122(3) . . ?
C52A C50A Si4A 96(3) . . ?
C52A C50A H50A 99.6 . . ?
C50B C51B H51D 109.5 . . ?
C50B C51B H51E 109.5 . . ?
C50B C51B H51F 109.5 . . ?
H51D C51B H51E 109.5 . . ?
H51D C51B H51F 109.5 . . ?
H51E C51B H51F 109.5 . . ?
C50A C52A H52D 109.5 . . ?
C50A C52A H52E 109.5 . . ?
C50A C52A H52F 109.5 . . ?
H52D C52A H52E 109.5 . . ?
H52D C52A H52F 109.5 . . ?
H52E C52A H52F 109.5 . . ?
C32A Si2B C4 116.2(10) . . ?
C32A Si2B C26A 110.8(12) . . ?
C29A Si2B C4 113.9(9) . . ?
C29A Si2B C32A 104.3(13) . . ?
C29A Si2B C26A 112.9(11) . . ?
C26A Si2B C4 99.2(8) . . ?
C4 Si2A C26B 115.4(6) . . ?
C32B Si2A C4 108.1(7) . . ?
C32B Si2A C26B 99.8(10) . . ?
C29B Si2A C4 113.4(6) . . ?
C29B Si2A C26B 101.6(8) . . ?
C29B Si2A C32B 118.0(10) . . ?
H28A C28B H28B 109.5 . . ?
H28A C28B H28C 109.5 . . ?
H28B C28B H28C 109.5 . . ?
C26B C28B H28A 109.5 . . ?
C26B C28B H28B 109.5 . . ?
C26B C28B H28C 109.5 . . ?
H30A C30B H30B 109.5 . . ?
H30A C30B H30C 109.5 . . ?
H30B C30B H30C 109.5 . . ?
C29B C30B H30A 109.5 . . ?
C29B C30B H30B 109.5 . . ?
C29B C30B H30C 109.5 . . ?
Si2A C26B H26B 104.6 . . ?
C28B C26B Si2A 116.2(12) . . ?
C28B C26B H26B 104.6 . . ?
C28B C26B C27B 116.4(15) . . ?
C27B C26B Si2A 109.0(11) . . ?
C27B C26B H26B 104.6 . . ?
H34A C34B H34B 109.5 . . ?
H34A C34B H34C 109.5 . . ?
H34B C34B H34C 109.5 . . ?
C32B C34B H34A 109.5 . . ?
C32B C34B H34B 109.5 . . ?
C32B C34B H34C 109.5 . . ?
C26B C27B H27A 109.5 . . ?
C26B C27B H27B 109.5 . . ?
C26B C27B H27C 109.5 . . ?
H27A C27B H27B 109.5 . . ?
H27A C27B H27C 109.5 . . ?
H27B C27B H27C 109.5 . . ?
H33A C33B H33B 109.5 . . ?
H33A C33B H33C 109.5 . . ?
H33B C33B H33C 109.5 . . ?
C32B C33B H33A 109.5 . . ?
C32B C33B H33B 109.5 . . ?
C32B C33B H33C 109.5 . . ?
Si2A C32B H32B 108.8 . . ?
C34B C32B Si2A 105.2(16) . . ?
C34B C32B H32B 108.8 . . ?
C33B C32B Si2A 120.9(17) . . ?
C33B C32B C34B 103.6(17) . . ?
C33B C32B H32B 108.8 . . ?
Si2A C29B H29B 108.2 . . ?
C30B C29B Si2A 111.1(13) . . ?
C30B C29B H29B 108.2 . . ?
C30B C29B C31B 110.6(14) . . ?
C31B C29B Si2A 110.3(11) . . ?
C31B C29B H29B 108.2 . . ?
C29B C31B H31A 109.5 . . ?
C29B C31B H31B 109.5 . . ?
C29B C31B H31C 109.5 . . ?
H31A C31B H31B 109.5 . . ?
H31A C31B H31C 109.5 . . ?
H31B C31B H31C 109.5 . . ?
Si2B C32A H32A 103.6 . . ?
C33A C32A Si2B 114.2(19) . . ?
C33A C32A H32A 103.6 . . ?
C33A C32A C34A 112(3) . . ?
C34A C32A Si2B 118(2) . . ?
C34A C32A H32A 103.6 . . ?
C32A C33A H33D 109.5 . . ?
C32A C33A H33E 109.5 . . ?
C32A C33A H33F 109.5 . . ?
H33D C33A H33E 109.5 . . ?
H33D C33A H33F 109.5 . . ?
H33E C33A H33F 109.5 . . ?
C32A C34A H34D 109.5 . . ?
C32A C34A H34E 109.5 . . ?
C32A C34A H34F 109.5 . . ?
H34D C34A H34E 109.5 . . ?
H34D C34A H34F 109.5 . . ?
H34E C34A H34F 109.5 . . ?
Si2B C29A H29A 104.0 . . ?
C31A C29A Si2B 121.2(18) . . ?
C31A C29A H29A 104.0 . . ?
C30A C29A Si2B 119.3(15) . . ?
C30A C29A H29A 104.0 . . ?
C30A C29A C31A 102(2) . . ?
C29A C31A H31D 109.5 . . ?
C29A C31A H31E 109.5 . . ?
C29A C31A H31F 109.5 . . ?
H31D C31A H31E 109.5 . . ?
H31D C31A H31F 109.5 . . ?
H31E C31A H31F 109.5 . . ?
C29A C30A H30D 109.5 . . ?
C29A C30A H30E 109.5 . . ?
C29A C30A H30F 109.5 . . ?
H30D C30A H30E 109.5 . . ?
H30D C30A H30F 109.5 . . ?
H30E C30A H30F 109.5 . . ?
Si2B C26A H26A 103.6 . . ?
C27A C26A Si2B 120(2) . . ?
C27A C26A H26A 103.6 . . ?
C27A C26A C28A 99(2) . . ?
C28A C26A Si2B 124(2) . . ?
C28A C26A H26A 103.6 . . ?
C26A C27A H27D 109.5 . . ?
C26A C27A H27E 109.5 . . ?
C26A C27A H27F 109.5 . . ?
H27D C27A H27E 109.5 . . ?
H27D C27A H27F 109.5 . . ?
H27E C27A H27F 109.5 . . ?
C26A C28A H28D 109.5 . . ?
C26A C28A H28E 109.5 . . ?
C26A C28A H28F 109.5 . . ?
H28D C28A H28E 109.5 . . ?
H28D C28A H28F 109.5 . . ?
H28E C28A H28F 109.5 . . ?
C58 C57 H57 120.0 . . ?
C58 C57 C56 120.0 . . ?
C56 C57 H57 120.0 . . ?
C57 C58 H58 120.0 . . ?
C57 C58 C59 120.0 . . ?
C59 C58 H58 120.0 . . ?
C58 C59 H59 120.0 . . ?
C58 C59 C54 120.0 . . ?
C54 C59 H59 120.0 . . ?
C59 C54 C53 123.7(15) . . ?
C55 C54 C59 120.0 . . ?
C55 C54 C53 116.1(15) . . ?
C54 C55 H55 120.0 . . ?
C56 C55 C54 120.0 . . ?
C56 C55 H55 120.0 . . ?
C57 C56 H56 120.0 . . ?
C55 C56 C57 120.0 . . ?
C55 C56 H56 120.0 . . ?
C54 C53 H53A 109.5 . . ?
C54 C53 H53B 109.5 . . ?
C54 C53 H53C 109.5 . . ?
H53A C53 H53B 109.5 . . ?
H53A C53 H53C 109.5 . . ?
H53B C53 H53C 109.5 . . ?

loop_
_geom_torsion_atom_site_label_1
_geom_torsion_atom_site_label_2
_geom_torsion_atom_site_label_3
_geom_torsion_atom_site_label_4
_geom_torsion
_geom_torsion_site_symmetry_1
_geom_torsion_site_symmetry_2
_geom_torsion_site_symmetry_3
_geom_torsion_site_symmetry_4
_geom_torsion_publ_flag
La2 C10 C11 La2 0.000(1) . . . 4_566 ?
La2 C10 C11 La2 0.000(1) 4_566 . . . ?
La2 C10 C11 K1 102.16(15) 4_566 . . . ?
La2 C10 C11 K1 102.16(15) . . . . ?
La2 C10 C11 C12 51.0(8) 4_566 . . . ?
La2 C10 C11 C12 51.0(8) . . . . ?
La2 C10 C9 La2 0.000(0) 4_566 . . . ?
La2 C10 C9 La2 0.000(0) . . . 4_566 ?
La2 C10 C9 K1 -102.97(13) 4_566 . . . ?
La2 C10 C9 K1 -102.97(13) . . . . ?
La2 C10 C9 Si3 130.5(4) . . . . ?
La2 C10 C9 Si3 130.5(4) 4_566 . . . ?
La2 C10 C9 C16 -51.1(7) 4_566 . . . ?
La2 C10 C9 C16 -51.1(7) . . . . ?
La2 C11 C12 La2 0.000(1) 4_566 . . . ?
La2 C11 C12 La2 0.000(1) . . . 4_566 ?
La2 C11 C12 K1 102.72(15) . . . . ?
La2 C11 C12 K1 102.72(15) 4_566 . . . ?
La2 C11 C12 C13 49.4(7) . . . . ?
La2 C11 C12 C13 49.4(7) 4_566 . . . ?
La2 C11 C12 Si4A -139.8(5) 4_566 . . . ?
La2 C11 C12 Si4A -139.8(5) . . . . ?
La2 C11 C12 Si4B -128.2(4) 4_566 . . . ?
La2 C11 C12 Si4B -128.2(4) . . . . ?
La2 C16 C9 La2 0.000(1) . . . 4_566 ?
La2 C16 C9 La2 0.000(1) 4_566 . . . ?
La2 C16 C9 K1 107.73(15) . . . . ?
La2 C16 C9 K1 107.73(15) 4_566 . . . ?
La2 C16 C9 Si3 -130.6(4) . . . . ?
La2 C16 C9 Si3 -130.6(4) 4_566 . . . ?
La2 C16 C9 C10 51.1(7) . . . . ?
La2 C16 C9 C10 51.1(7) 4_566 . . . ?
La2 C16 C15 La2 0.000(1) . . . 4_566 ?
La2 C16 C15 La2 0.000(1) 4_566 . . . ?
La2 C16 C15 K1 -114.52(17) 4_566 . . . ?
La2 C16 C15 K1 -114.52(17) . . . . ?
La2 C16 C15 C14 -52.4(8) . . . . ?
La2 C16 C15 C14 -52.4(8) 4_566 . . . ?
La2 C13 C12 La2 0.000(1) 4_566 . . . ?
La2 C13 C12 La2 0.000(1) . . . 4_566 ?
La2 C13 C12 K1 -107.42(16) . . . . ?
La2 C13 C12 K1 -107.42(16) 4_566 . . . ?
La2 C13 C12 C11 -49.3(7) 4_566 . . . ?
La2 C13 C12 C11 -49.3(7) . . . . ?
La2 C13 C12 Si4A 139.3(4) 4_566 . . . ?
La2 C13 C12 Si4A 139.3(4) . . . . ?
La2 C13 C12 Si4B 128.1(5) . . . . ?
La2 C13 C12 Si4B 128.1(5) 4_566 . . . ?
La2 C13 C14 La2 0.000(1) 4_566 . . . ?
La2 C13 C14 La2 0.000(1) . . . 4_566 ?
La2 C13 C14 K1 114.42(17) . . . . ?
La2 C13 C14 K1 114.42(17) 4_566 . . . ?
La2 C13 C14 C15 51.9(8) . . . . ?
La2 C13 C14 C15 51.9(8) 4_566 . . . ?
La2 C12 Si4A C47A 14.1(14) . . . . ?
La2 C12 Si4A C47A 14.1(14) 4_566 . . . ?
La2 C12 Si4A C44A 131.2(12) 4_566 . . . ?
La2 C12 Si4A C44A 131.2(12) . . . . ?
La2 C12 Si4A C50A -104.9(13) . . . . ?
La2 C12 Si4A C50A -104.9(13) 4_566 . . . ?
La2 C14 C15 La2 0.000(0) . . . 4_566 ?
La2 C14 C15 La2 0.000(0) 4_566 . . . ?
La2 C14 C15 K1 117.67(18) . . . . ?
La2 C14 C15 K1 117.67(18) 4_566 . . . ?
La2 C14 C15 C16 52.7(8) 4_566 . . . ?
La2 C14 C15 C16 52.7(8) . . . . ?
La1 C7 C6 K1 123.91(18) . . . . ?
La1 C7 C6 C5 53.8(9) . . . . ?
La1 C7 C8 K1 -119.71(17) . . . . ?
La1 C7 C8 C1 -48.8(8) . . . . ?
La1 C6 C5 K1 118.57(19) . . . . ?
La1 C6 C5 C4 48.9(9) . . . . ?
La1 C8 C1 K1 -109.08(17) . . . . ?
La1 C8 C1 Si1 139.2(4) . . . . ?
La1 C8 C1 C2 -50.5(8) . . . . ?
La1 C3 C2 K1 99.03(17) . . . . ?
La1 C3 C2 C1 49.9(10) . . . . ?
La1 C3 C4 K1 -100.36(16) . . . . ?
La1 C3 C4 C5 -49.4(9) . . . . ?
La1 C3 C4 Si2B 129.3(5) . . . . ?
La1 C3 C4 Si2A 136.0(6) . . . . ?
La1 C2 C1 K1 100.89(16) . . . . ?
La1 C2 C1 Si1 -138.7(4) . . . . ?
La1 C2 C1 C8 50.7(8) . . . . ?
La1 C5 C4 K1 108.4(2) . . . . ?
La1 C5 C4 C3 48.8(9) . . . . ?
La1 C5 C4 Si2B -129.7(7) . . . . ?
La1 C5 C4 Si2A -136.4(5) . . . . ?
K1 C7 C6 La1 -123.91(18) . . . . ?
K1 C7 C6 C5 -70.1(9) . . . . ?
K1 C7 C8 La1 119.71(17) . . . . ?
K1 C7 C8 C1 70.9(8) . . . . ?
K1 C10 C11 La2 -102.16(15) . . . . ?
K1 C10 C11 La2 -102.16(15) . . . 4_566 ?
K1 C10 C11 C12 -51.2(8) . . . . ?
K1 C10 C9 La2 102.97(13) . . . . ?
K1 C10 C9 La2 102.97(13) . . . 4_566 ?
K1 C10 C9 Si3 -126.5(4) . . . . ?
K1 C10 C9 C16 51.9(7) . . . . ?
K1 C6 C5 La1 -118.57(19) . . . . ?
K1 C6 C5 C4 -69.7(9) . . . . ?
K1 C8 C1 La1 109.08(17) . . . . ?
K1 C8 C1 Si1 -111.7(4) . . . . ?
K1 C8 C1 C2 58.6(8) . . . . ?
K1 C3 C2 La1 -99.03(17) . . . . ?
K1 C3 C2 C1 -49.1(9) . . . . ?
K1 C3 C4 La1 100.36(16) . . . . ?
K1 C3 C4 C5 51.0(9) . . . . ?
K1 C3 C4 Si2B -130.3(6) . . . . ?
K1 C3 C4 Si2A -123.6(6) . . . . ?
K1 C11 C12 La2 -102.72(15) . . . . ?
K1 C11 C12 La2 -102.72(15) . . . 4_566 ?
K1 C11 C12 C13 -53.3(7) . . . . ?
K1 C11 C12 Si4A 117.4(5) . . . . ?
K1 C11 C12 Si4B 129.1(4) . . . . ?
K1 C16 C9 La2 -107.73(15) . . . 4_566 ?
K1 C16 C9 La2 -107.73(15) . . . . ?
K1 C16 C9 Si3 121.7(4) . . . . ?
K1 C16 C9 C10 -56.6(7) . . . . ?
K1 C16 C15 La2 114.52(17) . . . . ?
K1 C16 C15 La2 114.52(17) . . . 4_566 ?
K1 C16 C15 C14 62.1(8) . . . . ?
K1 C2 C1 La1 -100.89(16) . . . . ?
K1 C2 C1 Si1 120.5(4) . . . . ?
K1 C2 C1 C8 -50.2(7) . . . . ?
K1 C13 C12 La2 107.42(16) . . . 4_566 ?
K1 C13 C12 La2 107.42(16) . . . . ?
K1 C13 C12 C11 58.1(7) . . . . ?
K1 C13 C12 Si4A -113.3(4) . . . . ?
K1 C13 C12 Si4B -124.4(5) . . . . ?
K1 C13 C14 La2 -114.42(17) . . . . ?
K1 C13 C14 La2 -114.42(17) . . . 4_566 ?
K1 C13 C14 C15 -62.5(8) . . . . ?
K1 C12 Si4A C47A -150.4(11) . . . . ?
K1 C12 Si4A C44A -33.3(13) . . . . ?
K1 C12 Si4A C50A 90.6(12) . . . . ?
K1 C14 C15 La2 -117.67(18) . . . . ?
K1 C14 C15 La2 -117.67(18) . . . 4_566 ?
K1 C14 C15 C16 -64.9(8) . . . . ?
K1 C5 C4 La1 -108.4(2) . . . . ?
K1 C5 C4 C3 -59.6(10) . . . . ?
K1 C5 C4 Si2B 121.9(7) . . . . ?
K1 C5 C4 Si2A 115.2(5) . . . . ?
C7 C6 C5 La1 -52.6(9) . . . . ?
C7 C6 C5 K1 66.0(9) . . . . ?
C7 C6 C5 C4 -3.7(16) . . . . ?
C7 C8 C1 La1 47.3(8) . . . . ?
C7 C8 C1 K1 -61.7(7) . . . . ?
C7 C8 C1 Si1 -173.5(6) . . . . ?
C7 C8 C1 C2 -3.2(14) . . . . ?
C10 C11 C12 La2 -50.0(8) . . . 4_566 ?
C10 C11 C12 La2 -50.0(8) . . . . ?
C10 C11 C12 K1 52.7(9) . . . . ?
C10 C11 C12 C13 -0.6(14) . . . . ?
C10 C11 C12 Si4A 170.2(7) . . . . ?
C10 C11 C12 Si4B -178.2(8) . . . . ?
C6 C7 C8 La1 54.6(8) . . . . ?
C6 C7 C8 K1 -65.1(8) . . . . ?
C6 C7 C8 C1 5.9(14) . . . . ?
C6 C5 C4 La1 -48.0(9) . . . . ?
C6 C5 C4 K1 60.4(8) . . . . ?
C6 C5 C4 C3 0.7(16) . . . . ?
C6 C5 C4 Si2B -177.7(8) . . . . ?
C6 C5 C4 Si2A 175.6(8) . . . . ?
C8 C7 C6 La1 -55.5(8) . . . . ?
C8 C7 C6 K1 68.4(8) . . . . ?
C8 C7 C6 C5 -1.7(15) . . . . ?
C3 C2 C1 La1 -48.8(9) . . . . ?
C3 C2 C1 K1 52.1(10) . . . . ?
C3 C2 C1 Si1 172.5(8) . . . . ?
C3 C2 C1 C8 1.9(16) . . . . ?
C20 Si1 C23 C24 -40.8(8) . . . . ?
C20 Si1 C23 C25 -167.6(8) . . . . ?
C11 C10 C9 La2 52.3(9) . . . . ?
C11 C10 C9 La2 52.3(9) . . . 4_566 ?
C11 C10 C9 K1 -50.7(9) . . . . ?
C11 C10 C9 Si3 -177.2(8) . . . . ?
C11 C10 C9 C16 1.1(14) . . . . ?
C11 C12 Si4A C47A 113.3(12) . . . . ?
C11 C12 Si4A C44A -129.6(13) . . . . ?
C11 C12 Si4A C50A -5.7(14) . . . . ?
C2 C3 C4 La1 55.6(11) . . . . ?
C2 C3 C4 K1 -44.8(11) . . . . ?
C2 C3 C4 C5 6.2(18) . . . . ?
C2 C3 C4 Si2B -175.1(10) . . . . ?
C2 C3 C4 Si2A -168.4(9) . . . . ?
C13 C12 Si4A C47A -74.1(12) . . . . ?
C13 C12 Si4A C44A 43.0(13) . . . . ?
C13 C12 Si4A C50A 166.9(12) . . . . ?
C13 C14 C15 La2 -52.9(9) . . . . ?
C13 C14 C15 La2 -52.9(9) . . . 4_566 ?
C13 C14 C15 K1 64.7(9) . . . . ?
C13 C14 C15 C16 -0.2(15) . . . . ?
C17 Si1 C20 C21 52.8(6) . . . . ?
C17 Si1 C20 C22 -179.5(6) . . . . ?
C17 Si1 C23 C24 75.6(7) . . . . ?
C17 Si1 C23 C25 -51.1(9) . . . . ?
C12 C13 C14 La2 -51.8(8) . . . 4_566 ?
C12 C13 C14 La2 -51.8(8) . . . . ?
C12 C13 C14 K1 62.7(8) . . . . ?
C12 C13 C14 C15 0.2(15) . . . . ?
C12 Si4A C47A C49A -174(2) . . . . ?
C12 Si4A C47A C48A -43(3) . . . . ?
C12 Si4B C50B C52B -21(3) . . . . ?
C12 Si4B C50B C51B 95.7(19) . . . . ?
C12 Si4B C47B C49B -179.1(9) . . . . ?
C12 Si4B C47B C48B 54.6(13) . . . . ?
C14 C13 C12 La2 50.3(8) . . . 4_566 ?
C14 C13 C12 La2 50.3(8) . . . . ?
C14 C13 C12 K1 -57.1(8) . . . . ?
C14 C13 C12 C11 1.0(14) . . . . ?
C14 C13 C12 Si4A -170.4(7) . . . . ?
C14 C13 C12 Si4B 178.5(7) . . . . ?
C9 Si3 C35 C36 -66.9(7) . . . . ?
C9 Si3 C35 C37 63.1(7) . . . . ?
C9 Si3 C41 C43 40.2(10) . . . . ?
C9 Si3 C41 C42 167.1(6) . . . . ?
C9 C10 C11 La2 -52.3(9) . . . . ?
C9 C10 C11 La2 -52.3(9) . . . 4_566 ?
C9 C10 C11 K1 49.9(9) . . . . ?
C9 C10 C11 C12 -1.3(16) . . . . ?
C9 C16 C15 La2 51.3(8) . . . 4_566 ?
C9 C16 C15 La2 51.3(8) . . . . ?
C9 C16 C15 K1 -63.2(8) . . . . ?
C9 C16 C15 C14 -1.1(15) . . . . ?
C15 C16 C9 La2 -50.4(8) . . . 4_566 ?
C15 C16 C9 La2 -50.4(8) . . . . ?
C15 C16 C9 K1 57.4(8) . . . . ?
C15 C16 C9 Si3 179.1(7) . . . . ?
C15 C16 C9 C10 0.8(13) . . . . ?
C23 Si1 C20 C21 173.4(6) . . . . ?
C23 Si1 C20 C22 -58.9(7) . . . . ?
C4 C3 C2 La1 -56.1(11) . . . . ?
C4 C3 C2 K1 42.9(11) . . . . ?
C4 C3 C2 C1 -6.2(19) . . . . ?
C4 Si2B C32A C33A -91(2) . . . . ?
C4 Si2B C32A C34A 44(3) . . . . ?
C4 Si2B C29A C31A -171.4(18) . . . . ?
C4 Si2B C29A C30A -42.8(18) . . . . ?
C4 Si2A C32B C34B 85.5(12) . . . . ?
C4 Si2A C32B C33B -158.0(18) . . . . ?
C4 Si2A C29B C30B -173.9(11) . . . . ?
C4 Si2A C29B C31B -50.8(12) . . . . ?
C38 Si3 C35 C36 171.7(6) . . . . ?
C38 Si3 C35 C37 -58.3(7) . . . . ?
C38 Si3 C41 C43 159.6(8) . . . . ?
C38 Si3 C41 C42 -73.5(8) . . . . ?
C1 Si1 C20 C21 -65.5(6) . . . . ?
C1 Si1 C20 C22 62.1(7) . . . . ?
C1 Si1 C23 C24 -159.1(6) . . . . ?
C1 Si1 C23 C25 74.1(9) . . . . ?
C35 Si3 C41 C43 -86.0(9) . . . . ?
C35 Si3 C41 C42 40.9(8) . . . . ?
C41 Si3 C35 C36 55.7(7) . . . . ?
C41 Si3 C35 C37 -174.3(6) . . . . ?
C50B Si4B C47B C49B -45.4(15) . . . . ?
C50B Si4B C47B C48B -171.7(14) . . . . ?
C47B Si4B C50B C52B -153(3) . . . . ?
C47B Si4B C50B C51B -36(2) . . . . ?
C44B Si4B C50B C52B 91(3) . . . . ?
C44B Si4B C50B C51B -152.9(18) . . . . ?
C44B Si4B C47B C49B 62.0(14) . . . . ?
C44B Si4B C47B C48B -64.3(15) . . . . ?
C44A Si4A C47A C49A 66(3) . . . . ?
C44A Si4A C47A C48A -164(2) . . . . ?
C50A Si4A C47A C49A -58(3) . . . . ?
C50A Si4A C47A C48A 72(2) . . . . ?
C26B Si2A C32B C34B -153.6(12) . . . . ?
C26B Si2A C32B C33B -37(2) . . . . ?
C26B Si2A C29B C30B 61.7(13) . . . . ?
C26B Si2A C29B C31B -175.2(11) . . . . ?
C32B Si2A C29B C30B -46.1(17) . . . . ?
C32B Si2A C29B C31B 77.0(14) . . . . ?
C29B Si2A C32B C34B -44.8(15) . . . . ?
C29B Si2A C32B C33B 72(2) . . . . ?
C32A Si2B C29A C31A 61(2) . . . . ?
C32A Si2B C29A C30A -170.4(16) . . . . ?
C29A Si2B C32A C33A 35(2) . . . . ?
C29A Si2B C32A C34A 170(2) . . . . ?
C26A Si2B C32A C33A 157.1(19) . . . . ?
C26A Si2B C32A C34A -69(2) . . . . ?
C26A Si2B C29A C31A -59(2) . . . . ?
C26A Si2B C29A C30A 69.3(17) . . . . ?
C57 C58 C59 C54 0.0 . . . . ?
C58 C57 C56 C55 0.0 . . . . ?
C58 C59 C54 C55 0.0 . . . . ?
C58 C59 C54 C53 174.2(19) . . . . ?
C59 C54 C55 C56 0.0 . . . . ?
C54 C55 C56 C57 0.0 . . . . ?
C56 C57 C58 C59 0.0 . . . . ?
C53 C54 C55 C56 -174.6(18) . . . . ?

_smtbx_masks_special_details     ?
loop_
_smtbx_masks_void_nr
_smtbx_masks_void_average_x
_smtbx_masks_void_average_y
_smtbx_masks_void_average_z
_smtbx_masks_void_volume
_smtbx_masks_void_count_electrons
_smtbx_masks_void_content
1 -0.158 0.000 0.000 280.1 51.9 ?
2 0.158 0.000 0.500 280.1 50.9 ?
3 0.000 0.456 0.250 9.2 0.0 ?
4 0.000 0.544 0.750 9.2 0.0 ?
5 0.342 0.500 0.000 280.1 51.8 ?
6 0.658 0.500 0.500 280.1 50.8 ?
7 0.500 0.044 0.750 9.2 0.0 ?
8 0.500 0.956 0.250 9.2 0.0 ?

_smtbx_masks_void_probe_radius   1.2
_smtbx_masks_void_truncation_radius 1.2
_shelx_res_file                  
;
TITL lmm188_ph04_a.res in C222(1)
    lmm188_ph04.res
    created by SHELXL-2018/3 at 15:21:48 on 30-Sep-2021
REM Old TITL LMM188_PH04
REM SHELXT solution in C222(1)
REM R1 0.159, Rweak 0.043, Alpha 0.005, Orientation as input
REM Flack x = 0.310 ( 0.038 ) from Parsons' quotients
REM Formula found by SHELXT: La C36 Si3 K
CELL 0.71073 18.1753 22.3961 29.9843 90 90 90
ZERR 8 0.0003 0.0003 0.0006 0 0 0
LATT -7
SYMM -X,-Y,0.5+Z
SYMM -X,+Y,0.5-Z
SYMM +X,-Y,-Z
SFAC C H K La Si
UNIT 472 832 8 8 32
EQIV $1 1-X,+Y,1.5-Z
EQIV $2 +X,1-Y,1-Z
SIMU C39B C39A C38 C40B C40A
DELU C39B C39A C38 C40B C40A
SIMU 0.01 0.02 2 C34A C32A C33A Si2B
SIMU 0.01 0.02 2 C51A C50B C52B Si4B
SIMU 0.01 0.02 2 C28A C26A C27A Si2B
SIMU 0.01 0.02 2 C51B C50A C52A Si4A
SIMU 0.001 0.002 2 Si4A C12
SIMU 0.001 0.002 2 Si4B C12
SIMU 0.001 0.002 2 Si2A C4
SIMU 0.001 0.002 2 Si2B C4
SIMU 0.001 0.002 2 C46B C44B C45B
SIMU 0.01 0.02 2 C54 C53
SIMU 0.01 0.02 2 C54 C59 C58 C57 C56 C55

L.S. 10 0 0
PLAN  34
SIZE 0.293 0.42 0.56
CONF
BIND C12 K1
BIND C12 La2
BIND C14 La2
BIND C7 K1
BIND C10 K1
BIND C10 La2_$2
BIND C8 K1
BIND C3 K1
BIND C3 La1
BIND C6 K1
CONN 100 K1
BIND K1 C14
FREE K1 C45A
CONN 200 La1
BIND La1 C8
BIND La1 C1
BIND La1 C7
BIND La1 C6
BIND La1 C8_$1
BIND La1 C7_$1
BIND La1 C6_$1
FREE La1 C1_$1
CONN 400 La2
BIND La2 C15
BIND La2 C16
BIND La2 C9
BIND La2 C15_$2
BIND La2 C16_$2
BIND La2 C10_$2
BIND La2 C9_$2
BIND C2 K1
BIND C2 La1
BIND C13 K1
BIND C13 La2
BIND C16 K1
BIND C11 K1
BIND C11 La2
BIND C47B C48B
BIND C9 K1
BIND C15 K1
BIND C1 K1
BIND C5 K1
BIND C5 La1
BIND C4 K1
BIND C4 La1
list 4
MORE -1
BOND $H
ABIN
fmap 2 53
acta
OMIT 9 3 0
REM <olex2.extras>
REM <HklSrc "%.\\LMM188_PH04.hkl">
REM </olex2.extras>

WGHT    0.079300    3.878500
FVAR       0.13546
LA2   4    0.236908    0.500000    0.500000    10.50000    0.02645    0.03009 =
         0.03634   -0.00078    0.00000    0.00000
LA1   4    0.500000    0.403493    0.750000    10.50000    0.02545    0.03139 =
         0.05291    0.00000    0.00049    0.00000
K1    3    0.290139    0.447903    0.651390    11.00000    0.03621    0.08477 =
         0.04862   -0.01743    0.00176   -0.01045
SI3   5    0.309914    0.643564    0.587758    11.00000    0.03324    0.03024 =
         0.05054   -0.00463   -0.00048   -0.00711
SI1   5    0.283783    0.459243    0.810977    11.00000    0.02740    0.03705 =
         0.04858    0.00307    0.00334   -0.00097
C7    1    0.424838    0.487787    0.700403    11.00000    0.03003    0.03509 =
         0.04584   -0.00241   -0.00234   -0.00036
AFIX  43
H7    2    0.439319    0.526856    0.694628    11.00000   -1.20000
AFIX   0
C10   1    0.207195    0.553147    0.582454    11.00000    0.02594    0.03868 =
         0.05008   -0.00914    0.00310   -0.00425
AFIX  43
H10   2    0.183309    0.588870    0.588812    11.00000   -1.20000
AFIX   0
C6    1    0.452636    0.446488    0.668230    11.00000    0.02407    0.05793 =
         0.04020   -0.00341    0.00205   -0.00217
AFIX  43
H6    2    0.479678    0.465777    0.646191    11.00000   -1.20000
AFIX   0
C8    1    0.379888    0.483061    0.739461    11.00000    0.02711    0.03477 =
         0.04330   -0.00547    0.00081    0.00146
AFIX  43
H8    2    0.368240    0.520259    0.751301    11.00000   -1.20000
AFIX   0
C3    1    0.381239    0.332418    0.725381    11.00000    0.03919    0.03595 =
         0.09997   -0.01014    0.00633   -0.00714
AFIX  43
H3    2    0.373818    0.292841    0.733619    11.00000   -1.20000
AFIX   0
C20   1    0.186316    0.456420    0.788566    11.00000    0.02872    0.04778 =
         0.05927   -0.00566    0.00367   -0.00155
AFIX  13
H20   2    0.154114    0.467317    0.813486    11.00000   -1.20000
AFIX   0
C11   1    0.157206    0.506115    0.580917    11.00000    0.02768    0.04601 =
         0.04374   -0.00819    0.00653   -0.00609
AFIX  43
H11   2    0.109681    0.519062    0.587130    11.00000   -1.20000
AFIX   0
C16   1    0.340975    0.521989    0.566705    11.00000    0.02163    0.03942 =
         0.04272   -0.00077   -0.00068   -0.00783
AFIX  43
H16   2    0.386730    0.540530    0.565714    11.00000   -1.20000
AFIX   0
C2    1    0.349501    0.372282    0.757569    11.00000    0.02720    0.03010 =
         0.09084   -0.00913    0.01013   -0.00135
AFIX  43
H2    2    0.322791    0.352165    0.779343    11.00000   -1.20000
AFIX   0
C13   1    0.218799    0.404510    0.561205    11.00000    0.04410    0.03221 =
         0.04283   -0.00125   -0.00442   -0.00689
AFIX  43
H13   2    0.203990    0.365172    0.556953    11.00000   -1.20000
AFIX   0
C17   1    0.301611    0.539869    0.827766    11.00000    0.03435    0.03945 =
         0.04695   -0.00536    0.00469   -0.00407
AFIX  13
H17   2    0.295645    0.563957    0.800720    11.00000   -1.20000
AFIX   0
C12   1    0.159003    0.443336    0.572391    11.00000    0.03743    0.04387 =
         0.04032    0.00065    0.00004   -0.01594
C14   1    0.295237    0.412543    0.555179    11.00000    0.05079    0.03431 =
         0.03978   -0.00164   -0.00468   -0.00218
AFIX  43
H14   2    0.318598    0.376948    0.547789    11.00000   -1.20000
AFIX   0
C21   1    0.172379    0.502699    0.751936    11.00000    0.04471    0.07451 =
         0.05735   -0.00072   -0.00216    0.00327
AFIX 137
H21A  2    0.193220    0.540316    0.760658    11.00000   -1.50000
H21B  2    0.120363    0.507231    0.747523    11.00000   -1.50000
H21C  2    0.194817    0.489565    0.724663    11.00000   -1.50000
AFIX   0
C5    1    0.450148    0.386375    0.661174    11.00000    0.03180    0.04584 =
         0.06742   -0.01342   -0.00661    0.00452
AFIX  43
H5    2    0.473106    0.375113    0.634763    11.00000   -1.20000
AFIX   0
C24   1    0.217839    0.408009    0.890613    11.00000    0.04270    0.07558 =
         0.06898    0.02339    0.01153   -0.00352
AFIX 137
H24A  2    0.223155    0.379165    0.914076    11.00000   -1.50000
H24B  2    0.174746    0.398905    0.873394    11.00000   -1.50000
H24C  2    0.213054    0.447169    0.903306    11.00000   -1.50000
AFIX   0
C9    1    0.283625    0.562569    0.577190    11.00000    0.03311    0.02809 =
         0.03830   -0.00148    0.00088   -0.00590
C15   1    0.345501    0.460722    0.557470    11.00000    0.02314    0.03605 =
         0.04869    0.00049   -0.00258    0.00679
AFIX  43
H15   2    0.393444    0.448772    0.551323    11.00000   -1.20000
AFIX   0
C23   1    0.286932    0.406041    0.859873    11.00000    0.02823    0.06535 =
         0.07880    0.02523    0.00926   -0.00280
AFIX  13
H23   2    0.288397    0.365765    0.847127    11.00000   -1.20000
AFIX   0
C18   1    0.243726    0.562690    0.861552    11.00000    0.05494    0.06617 =
         0.05366   -0.01180    0.01155   -0.00674
AFIX 137
H18A  2    0.195576    0.560043    0.848540    11.00000   -1.50000
H18B  2    0.254135    0.603506    0.869026    11.00000   -1.50000
H18C  2    0.245553    0.538680    0.888052    11.00000   -1.50000
AFIX   0
C4    1    0.419911    0.335929    0.685403    11.00000    0.04773    0.03029 =
         0.06805   -0.00770   -0.00147   -0.00354
C38   1    0.263000    0.695040    0.544870    11.00000    0.05513    0.04285 =
         0.05590   -0.00385    0.00418    0.00150
PART -1
AFIX  13
H38A  2    0.249900    0.668729    0.519992    10.50000   -1.20000
AFIX  13
PART -2
H38   2    0.284644    0.683021    0.516313    10.50000   -1.20000
AFIX   0
PART 0
C1    1    0.349131    0.436357    0.764242    11.00000    0.02565    0.03809 =
         0.05505    0.00071    0.00109    0.00213
C35   1    0.412098    0.660000    0.582571    11.00000    0.04321    0.04378 =
         0.07351    0.00525   -0.01716   -0.00586
AFIX  13
H35   2    0.416600    0.703058    0.587712    11.00000   -1.20000
AFIX   0
C22   1    0.161919    0.392730    0.773431    11.00000    0.03462    0.05557 =
         0.10900   -0.02598    0.00432   -0.00824
AFIX 137
H22A  2    0.188073    0.381823    0.746835    11.00000   -1.50000
H22B  2    0.110006    0.392704    0.767527    11.00000   -1.50000
H22C  2    0.172675    0.364499    0.796624    11.00000   -1.50000
AFIX   0
C41   1    0.275433    0.665385    0.645168    11.00000    0.08509    0.03959 =
         0.05406   -0.00936    0.00235   -0.01072
AFIX  13
H41   2    0.222343    0.671874    0.642150    11.00000   -1.20000
AFIX   0
C43   1    0.284719    0.617895    0.680160    11.00000    0.16519    0.05307 =
         0.05295   -0.00478    0.01916    0.01621
AFIX 137
H43A  2    0.309993    0.584269    0.667529    11.00000   -1.50000
H43B  2    0.237239    0.605507    0.690703    11.00000   -1.50000
H43C  2    0.312853    0.633587    0.704591    11.00000   -1.50000
AFIX   0
C36   1    0.462011    0.630530    0.618578    11.00000    0.06191    0.05996 =
         0.09337    0.01087   -0.02586   -0.00119
AFIX 137
H36A  2    0.457865    0.587879    0.616606    11.00000   -1.50000
H36B  2    0.446716    0.643459    0.647662    11.00000   -1.50000
H36C  2    0.512226    0.642082    0.613668    11.00000   -1.50000
AFIX   0
C19   1    0.378013    0.552991    0.845483    11.00000    0.04164    0.06197 =
         0.05816   -0.01118    0.00013   -0.01320
AFIX 137
H19A  2    0.380785    0.541503    0.876283    11.00000   -1.50000
H19B  2    0.387995    0.594928    0.842786    11.00000   -1.50000
H19C  2    0.413655    0.530854    0.828604    11.00000   -1.50000
AFIX   0
C42   1    0.307944    0.724776    0.661931    11.00000    0.09972    0.05144 =
         0.07151   -0.02466   -0.01628    0.00775
AFIX 137
H42A  2    0.279988    0.738699    0.687027    11.00000   -1.50000
H42B  2    0.305934    0.753908    0.638476    11.00000   -1.50000
H42C  2    0.358177    0.718750    0.670741    11.00000   -1.50000
AFIX   0
C37   1    0.443978    0.649811    0.536345    11.00000    0.05035    0.09555 =
         0.09636    0.02884    0.01485   -0.01855
AFIX 137
H37A  2    0.496284    0.655661    0.537181    11.00000   -1.50000
H37B  2    0.422380    0.677570    0.515759    11.00000   -1.50000
H37C  2    0.433410    0.609766    0.526892    11.00000   -1.50000
AFIX   0
C25   1    0.356059    0.412163    0.888332    11.00000    0.04435    0.15587 =
         0.09966    0.07580   -0.01178   -0.01793
AFIX 137
H25A  2    0.355325    0.449884    0.903532    11.00000   -1.50000
H25B  2    0.398756    0.410037    0.869552    11.00000   -1.50000
H25C  2    0.357611    0.380421    0.909828    11.00000   -1.50000
AFIX   0
PART -1
C39A  1    0.302871    0.744240    0.524430    10.50000    0.06094    0.04731 =
         0.08232    0.02154    0.01435    0.01738
AFIX 137
H39A  2    0.334091    0.762697    0.546268    10.50000   -1.50000
H39B  2    0.268480    0.773115    0.513234    10.50000   -1.50000
H39C  2    0.332361    0.729387    0.500297    10.50000   -1.50000
AFIX   0
C40A  1    0.185877    0.720068    0.563014    10.50000    0.02682    0.03562 =
         0.08768   -0.00600   -0.00979    0.00002
AFIX 137
H40A  2    0.194679    0.748363    0.586464    10.50000   -1.50000
H40B  2    0.156941    0.687558    0.574318    10.50000   -1.50000
H40C  2    0.159873    0.739254    0.539113    10.50000   -1.50000
AFIX   0
PART -2
C40B  1    0.182462    0.692130    0.536802    10.50000    0.06770    0.06139 =
         0.08567   -0.00871   -0.02241    0.01941
AFIX 137
H40D  2    0.156939    0.692461    0.564831    10.50000   -1.50000
H40E  2    0.170892    0.656068    0.520979    10.50000   -1.50000
H40F  2    0.167493    0.725978    0.519380    10.50000   -1.50000
AFIX   0
C39B  1    0.287485    0.762098    0.550451    10.50000    0.10577    0.03570 =
         0.09556    0.00937    0.00403   -0.00837
AFIX 137
H39D  2    0.322855    0.765048    0.574127    10.50000   -1.50000
H39E  2    0.245347    0.786171    0.557476    10.50000   -1.50000
H39F  2    0.309175    0.775941    0.523151    10.50000   -1.50000
AFIX   0
PART -1
SI4A  5    0.073260    0.397461    0.584146    10.50000    0.03830    0.04410 =
         0.04085    0.00006    0.00042   -0.01740
PART -2
SI4B  5    0.059767    0.411153    0.575535    10.50000    0.03671    0.04365 =
         0.04067    0.00167   -0.00061   -0.01511
C50B  1    0.001068    0.440565    0.618781    10.50000    0.04062    0.04219 =
         0.03998    0.00166    0.00780   -0.01604
AFIX  13
H50B  2   -0.033976    0.409457    0.627563    10.50000   -1.20000
AFIX   0
PART -1
C51A  1   -0.037340    0.509884    0.599772    10.50000    0.06365    0.05281 =
         0.09262   -0.03755    0.02379   -0.00359
AFIX 137
H51A  2   -0.002442    0.541948    0.597765    10.50000   -1.50000
H51B  2   -0.075667    0.520560    0.620308    10.50000   -1.50000
H51C  2   -0.058287    0.502559    0.570894    10.50000   -1.50000
AFIX   0
PART -2
C47B  1    0.012788    0.410135    0.520888    10.50000    0.03296    0.02448 =
         0.03307   -0.00011    0.00175   -0.00251
AFIX  13
H47B  2    0.009506    0.451803    0.511108    10.50000   -1.20000
AFIX   0
C52B  1    0.027973    0.470977    0.659689    10.50000    0.08057    0.08187 =
         0.04479   -0.01697    0.02706   -0.02859
AFIX 137
H52A  2    0.058667    0.504080    0.651469    10.50000   -1.50000
H52B  2    0.055865    0.443304    0.677353    10.50000   -1.50000
H52C  2   -0.013228    0.485195    0.676676    10.50000   -1.50000
AFIX   0
C46B  1    0.002643    0.309026    0.626487    10.50000    0.04424    0.05597 =
         0.08825    0.02382   -0.00631   -0.02509
AFIX 137
H46A  2   -0.001269    0.330791    0.653967    10.50000   -1.50000
H46B  2    0.008653    0.267289    0.632809    10.50000   -1.50000
H46C  2   -0.041220    0.314843    0.609188    10.50000   -1.50000
AFIX   0
C49B  1   -0.065971    0.386105    0.521504    10.50000    0.02490    0.06016 =
         0.05761   -0.01214    0.00903   -0.00299
AFIX 137
H49A  2   -0.065192    0.344116    0.527928    10.50000   -1.50000
H49B  2   -0.088390    0.392579    0.492921    10.50000   -1.50000
H49C  2   -0.093766    0.406534    0.544051    10.50000   -1.50000
AFIX   0
C44B  1    0.070099    0.331886    0.599832    10.50000    0.04572    0.05658 =
         0.08850    0.02332   -0.00758   -0.02420
AFIX  13
H44B  2    0.111278    0.333503    0.620896    10.50000   -1.20000
AFIX   0
PART -1
C49A  1   -0.043761    0.334497    0.540119    10.50000    0.11870    0.16885 =
         0.08269   -0.03930    0.02318   -0.11465
AFIX 137
H49D  2   -0.041099    0.311693    0.567181    10.50000   -1.50000
H49E  2   -0.054010    0.308304    0.515549    10.50000   -1.50000
H49F  2   -0.082269    0.363649    0.542590    10.50000   -1.50000
AFIX   0
PART -2
C48B  1    0.057254    0.377019    0.484963    10.50000    0.02841    0.08382 =
         0.05032   -0.03364   -0.00351    0.01439
AFIX 137
H48A  2    0.108370    0.387138    0.487774    10.50000   -1.50000
H48B  2    0.039950    0.388504    0.455955    10.50000   -1.50000
H48C  2    0.051208    0.334735    0.488728    10.50000   -1.50000
AFIX   0
PART -1
C48A  1    0.028945    0.407676    0.493876    10.50000    0.05544    0.09026 =
         0.06263    0.02892   -0.00576   -0.03389
AFIX 137
H48D  2   -0.014824    0.431476    0.496141    10.50000   -1.50000
H48E  2    0.027434    0.384724    0.466851    10.50000   -1.50000
H48F  2    0.071290    0.433293    0.493512    10.50000   -1.50000
AFIX   0
C47A  1    0.033379    0.367709    0.531816    10.50000    0.06661    0.11449 =
         0.07802   -0.03098   -0.01069   -0.03638
AFIX  13
H47A  2    0.067231    0.336037    0.522460    10.50000   -1.20000
AFIX   0
PART -2
C45B  1    0.087836    0.279007    0.565950    10.50000    0.04777    0.05689 =
         0.08928    0.02225   -0.00838   -0.02212
AFIX 137
H45A  2    0.046687    0.273203    0.546351    10.50000   -1.50000
H45B  2    0.096890    0.242940    0.582358    10.50000   -1.50000
H45C  2    0.130619    0.289016    0.548727    10.50000   -1.50000
AFIX   0
PART -1
C44A  1    0.096244    0.328440    0.619925    10.50000    0.10418    0.05787 =
         0.14062    0.05212    0.01339   -0.02292
AFIX  13
H44A  2    0.052327    0.320520    0.637942    10.50000   -1.20000
AFIX   0
C46A  1    0.112974    0.272529    0.596817    10.50000    0.11868    0.04841 =
         0.11738   -0.00308   -0.00742   -0.02586
AFIX 137
H46D  2    0.112841    0.279235    0.565195    10.50000   -1.50000
H46E  2    0.076474    0.243168    0.604206    10.50000   -1.50000
H46F  2    0.160587    0.258498    0.605889    10.50000   -1.50000
AFIX   0
C45A  1    0.161202    0.343594    0.654903    10.50000    0.15665    0.07013 =
         0.07676    0.03179    0.01837    0.00017
AFIX 137
H45D  2    0.208026    0.339131    0.640468    10.50000   -1.50000
H45E  2    0.158335    0.316728    0.679790    10.50000   -1.50000
H45F  2    0.155853    0.383930    0.665240    10.50000   -1.50000
AFIX   0
C50A  1   -0.001788    0.458232    0.614863    10.50000    0.03881    0.06879 =
         0.07734   -0.00953    0.01482   -0.03260
AFIX  13
H50A  2   -0.044450    0.431867    0.618281    10.50000   -1.20000
AFIX   0
PART -2
C51B  1   -0.039364    0.487591    0.593698    10.50000    0.03275    0.08056 =
         0.09165   -0.01222    0.01645   -0.00747
AFIX 137
H51D  2   -0.007510    0.521153    0.588818    10.50000   -1.50000
H51E  2   -0.081497    0.500084    0.610602    10.50000   -1.50000
H51F  2   -0.055167    0.471869    0.565495    10.50000   -1.50000
AFIX   0
PART -1
C52A  1    0.033387    0.452883    0.665489    10.50000    0.08278    0.06943 =
         0.06415    0.00573   -0.00144   -0.03839
AFIX 137
H52D  2    0.054662    0.413996    0.669376    10.50000   -1.50000
H52E  2   -0.004768    0.458772    0.687188    10.50000   -1.50000
H52F  2    0.070713    0.482771    0.669333    10.50000   -1.50000
AFIX   0
SI2B  5    0.429792    0.252903    0.665767    10.40000    0.04765    0.03181 =
         0.06858   -0.01016    0.00040   -0.00477
PART -2
SI2A  5    0.431886    0.264095    0.651577    10.60000    0.04880    0.02708 =
         0.06671   -0.00417   -0.00274   -0.00278
C28B  1    0.517912    0.287796    0.571902    10.60000    0.07428    0.06860 =
         0.04867   -0.01612    0.00144   -0.00451
AFIX 137
H28A  2    0.477565    0.271304    0.555313    10.60000   -1.50000
H28B  2    0.563048    0.280562    0.556177    10.60000   -1.50000
H28C  2    0.510872    0.330024    0.575369    10.60000   -1.50000
AFIX   0
C30B  1    0.366479    0.192514    0.586258    10.60000    0.09199    0.05789 =
         0.04329   -0.01534    0.00130   -0.01654
AFIX 137
H30A  2    0.409403    0.192282    0.567601    10.60000   -1.50000
H30B  2    0.323647    0.184855    0.568418    10.60000   -1.50000
H30C  2    0.371058    0.162109    0.608654    10.60000   -1.50000
AFIX   0
C26B  1    0.521314    0.259813    0.615537    10.60000    0.04570    0.04808 =
         0.07381   -0.00806    0.00846    0.01078
AFIX  13
H26B  2    0.527611    0.217183    0.609231    10.60000   -1.20000
AFIX   0
C34B  1    0.361307    0.176478    0.708725    10.60000    0.19785    0.04482 =
         0.08669    0.01323   -0.04334   -0.05282
AFIX 137
H34A  2    0.328302    0.209880    0.710274    10.60000   -1.50000
H34B  2    0.364970    0.158128    0.737574    10.60000   -1.50000
H34C  2    0.342912    0.147926    0.687608    10.60000   -1.50000
AFIX   0
C27B  1    0.590001    0.276798    0.645871    10.60000    0.03041    0.07736 =
         0.13131   -0.04814   -0.00007    0.00046
AFIX 137
H27A  2    0.579577    0.312901    0.661931    10.60000   -1.50000
H27B  2    0.632481    0.282673    0.627357    10.60000   -1.50000
H27C  2    0.599397    0.245068    0.666630    10.60000   -1.50000
AFIX   0
C33B  1    0.487240    0.146088    0.676459    10.60000    0.06165    0.05204 =
         0.14888   -0.01203   -0.01187    0.01085
AFIX 137
H33A  2    0.522269    0.155578    0.653569    10.60000   -1.50000
H33B  2    0.451298    0.118784    0.664862    10.60000   -1.50000
H33C  2    0.512195    0.128018    0.701240    10.60000   -1.50000
AFIX   0
C32B  1    0.450059    0.201578    0.691470    10.60000    0.19274    0.03723 =
         0.09711   -0.02364   -0.01498    0.03037
AFIX  13
H32B  2    0.476277    0.217432    0.717459    10.60000   -1.20000
AFIX   0
C29B  1    0.359091    0.253099    0.608565    10.60000    0.08721    0.04166 =
         0.07168   -0.01039    0.00571   -0.01305
AFIX  13
H29B  2    0.365029    0.283986    0.585694    10.60000   -1.20000
AFIX   0
C31B  1    0.278211    0.260573    0.630640    10.60000    0.05529    0.10073 =
         0.10021   -0.01775   -0.02858   -0.01307
AFIX 137
H31A  2    0.267545    0.226412    0.648867    10.60000   -1.50000
H31B  2    0.242016    0.263762    0.607445    10.60000   -1.50000
H31C  2    0.277169    0.295972    0.648684    10.60000   -1.50000
AFIX   0
PART -1
C32A  1    0.360572    0.199364    0.688015    10.40000    0.04770    0.05257 =
         0.10006   -0.03812    0.02358   -0.02465
AFIX  13
H32A  2    0.360988    0.166791    0.666191    10.40000   -1.20000
AFIX   0
C33A  1    0.382132    0.170444    0.729266    10.40000    0.05465    0.05533 =
         0.13560   -0.02992    0.03743   -0.03108
AFIX 137
H33D  2    0.434830    0.169619    0.731336    10.40000   -1.50000
H33E  2    0.363488    0.130342    0.729674    10.40000   -1.50000
H33F  2    0.362349    0.192227    0.754097    10.40000   -1.50000
AFIX   0
C34A  1    0.278854    0.219353    0.689005    10.40000    0.05324    0.08808 =
         0.15993   -0.06912    0.02248   -0.03233
AFIX 137
H34D  2    0.264954    0.228778    0.719080    10.40000   -1.50000
H34E  2    0.248316    0.187631    0.678004    10.40000   -1.50000
H34F  2    0.272728    0.254019    0.670543    10.40000   -1.50000
AFIX   0
C29A  1    0.517830    0.219324    0.679701    10.40000    0.07578    0.03267 =
         0.05293   -0.01962    0.00862    0.01077
AFIX  13
H29A  2    0.515210    0.213295    0.712034    10.40000   -1.20000
AFIX   0
C31A  1    0.540105    0.156676    0.661108    10.40000    0.08077    0.04364 =
         0.10800   -0.03086    0.00019    0.00511
AFIX 137
H31D  2    0.497389    0.131541    0.659630    10.40000   -1.50000
H31E  2    0.575974    0.138854    0.680476    10.40000   -1.50000
H31F  2    0.560632    0.161156    0.631798    10.40000   -1.50000
AFIX   0
C30A  1    0.587057    0.254889    0.673223    10.40000    0.05146    0.08623 =
         0.03644   -0.01487   -0.00212    0.01032
AFIX 137
H30D  2    0.593254    0.263729    0.642120    10.40000   -1.50000
H30E  2    0.628434    0.232186    0.683637    10.40000   -1.50000
H30F  2    0.583737    0.291486    0.689769    10.40000   -1.50000
AFIX   0
C26A  1    0.416789    0.264264    0.602319    10.40000    0.03154    0.05068 =
         0.07065   -0.02521   -0.00128   -0.00864
AFIX  13
H26A  2    0.387905    0.301118    0.600340    10.40000   -1.20000
AFIX   0
C27A  1    0.478475    0.275754    0.574805    10.40000    0.09200    0.07077 =
         0.07012   -0.02260    0.01101    0.00376
AFIX 137
H27D  2    0.499358    0.313738    0.582545    10.40000   -1.50000
H27E  2    0.463317    0.276319    0.544138    10.40000   -1.50000
H27F  2    0.514584    0.244997    0.579072    10.40000   -1.50000
AFIX   0
C28A  1    0.377119    0.222522    0.572886    10.40000    0.07040    0.09179 =
         0.09011   -0.02453   -0.00291   -0.01943
AFIX 137
H28D  2    0.411819    0.201201    0.554746    10.40000   -1.50000
H28E  2    0.344037    0.244480    0.554071    10.40000   -1.50000
H28F  2    0.349664    0.194701    0.590670    10.40000   -1.50000
AFIX  66

C57   1    0.071664    0.191888    0.731846    10.50000    0.07150    0.05869 =
         0.07489   -0.00265    0.00434   -0.00899
AFIX  43
H57   2    0.117774    0.183290    0.720032    10.50000   -1.20000
AFIX  65
C58   1    0.050291    0.250889    0.738093    10.50000    0.08602    0.04953 =
         0.09421    0.00203    0.02234   -0.01829
AFIX  43
H58   2    0.082101    0.281767    0.730459    10.50000   -1.20000
AFIX  65
C59   1   -0.018625    0.263740    0.755750    10.50000    0.07748    0.03986 =
         0.09478   -0.00589    0.03558   -0.00641
AFIX  43
H59   2   -0.032925    0.303216    0.759929    10.50000   -1.20000
AFIX  65
C54   1   -0.066170    0.217589    0.767160    10.50000    0.07968    0.02802 =
         0.07358   -0.01041    0.02324    0.00017
C55   1   -0.044798    0.158588    0.760913    10.50000    0.08093    0.02650 =
         0.06275   -0.01336    0.00722    0.00026
AFIX  43
H55   2   -0.076608    0.127710    0.768548    10.50000   -1.20000
AFIX  65
C56   1    0.024119    0.145736    0.743256    10.50000    0.06705    0.04259 =
         0.06088    0.00138    0.00213   -0.00583
AFIX  43
H56   2    0.038418    0.106260    0.739077    10.50000   -1.20000
AFIX   0
C53   1   -0.136195    0.226666    0.789468    10.50000    0.15998    0.13737 =
         0.09446   -0.00571    0.02157    0.02221
AFIX 137
H53A  2   -0.127979    0.232458    0.820798    10.50000   -1.50000
H53B  2   -0.166869    0.192273    0.785064    10.50000   -1.50000
H53C  2   -0.160031    0.261269    0.777289    10.50000   -1.50000
AFIX   0
HKLF 4


REM  lmm188_ph04_a.res in C222(1)
REM wR2 = 0.1184, GooF = S = 1.039, Restrained GooF = 1.042 for all data
REM R1 = 0.0428 for 11014 Fo > 4sig(Fo) and 0.0509 for all 12895 data
REM 812 parameters refined using 186 restraints

END

WGHT      0.0794      3.8479

REM Highest difference peak  2.018,  deepest hole -0.609,  1-sigma level  0.080
Q1    1   0.2375  0.5004  0.5391  11.00000  0.05    2.02
Q2    1   0.4995  0.4015  0.7160  11.00000  0.05    1.82
Q3    1   0.3086  0.6421  0.6214  11.00000  0.05    0.53
Q4    1   0.2889  0.4413  0.6834  11.00000  0.05    0.49
Q5    1   0.2871  0.4599  0.7758  11.00000  0.05    0.47
Q6    1   0.0665  0.4039  0.5393  11.00000  0.05    0.44
Q7    1   0.2918  0.4422  0.6163  11.00000  0.05    0.44
Q8    1   0.0590  0.4025  0.6207  11.00000  0.05    0.42
Q9    1   0.2581  0.2592  0.6627  11.00000  0.05    0.37
Q10   1   0.2843  0.4546  0.8452  11.00000  0.05    0.37
Q11   1   0.3104  0.6392  0.5542  11.00000  0.05    0.36
Q12   1   0.4240  0.2610  0.7002  11.00000  0.05    0.33
Q13   1   0.2601  0.6963  0.5835  11.00000  0.05    0.33
Q14   1   0.4650  0.3575  0.7572  11.00000  0.05    0.30
Q15   1   0.3986  0.2641  0.6572  11.00000  0.05    0.27
Q16   1   0.2605  0.7650  0.5914  11.00000  0.05    0.26
Q17   1   0.2067  0.3593  0.9010  11.00000  0.05    0.26
Q18   1   0.4162  0.3201  0.6956  11.00000  0.05    0.26
Q19   1   0.2257  0.3998  0.5195  11.00000  0.05    0.26
Q20   1   0.3134  0.6399  0.6536  11.00000  0.05    0.26
Q21   1   0.4396  0.2585  0.6380  11.00000  0.05    0.26
Q22   1   0.4351  0.1991  0.6996  11.00000  0.05    0.25
Q23   1   0.5020  0.2140  0.7222  11.00000  0.05    0.25
Q24   1   0.3312  0.2331  0.6613  11.00000  0.05    0.25
Q25   1   0.4442  0.2435  0.6831  11.00000  0.05    0.25
Q26   1   0.3492  0.4178  0.8981  11.00000  0.05    0.24
Q27   1   0.3605  0.5175  0.5192  11.00000  0.05    0.24
Q28   1   0.4191  0.6557  0.5007  11.00000  0.05    0.24
Q29   1   0.4366  0.3607  0.6765  11.00000  0.05    0.24
Q30   1   0.2360  0.5601  0.8175  11.00000  0.05    0.24
Q31   1   0.2028  0.5394  0.5194  11.00000  0.05    0.23
Q32   1   0.3757  0.4180  0.7773  11.00000  0.05    0.23
Q33   1   0.4566  0.3851  0.6179  11.00000  0.05    0.23
Q34   1   0.4984  0.1171  0.7227  11.00000  0.05    0.23
;
_shelx_res_checksum              62225
_shelx_hkl_file                  
;
 -14  -8  28   -5.22   20.63   0
 -13 -15  22   -3.41   19.75   0
 -13 -15  23    9.31   14.81   0
 -13 -13  21   45.60   17.84   0
 -13 -13  22   55.01   13.61   0
 -13 -11  21   30.87   15.46   0
 -13 -11  22  110.64   12.32   0
 -13  -9  21   51.49   15.04   0
 -13  -9  22  142.66   14.68   0
 -13  -7  22   58.60   14.47   0
 -13  -7  23   72.01   10.69   0
 -13  -5  24  204.18   16.66   0
 -13  -5  25   28.15   11.35   0
 -13  -3  26   26.70   15.71   0
 -13  -3  27   42.07   16.67   0
 -13  -3  28   97.49   13.02   0
 -13  -1  30   33.30   16.63   0
 -13  -1  31   28.46   19.16   0
 -12 -18  19   48.33   18.62   0
 -12 -18  20    1.39   17.61   0
 -12 -16  18   79.79   17.05   0
 -12 -14  17   38.84   14.26   0
 -12 -14  18   34.31   11.29   0
 -12 -12  17   95.30   12.89   0
 -12  -8  18   -0.75    8.34   0
 -12  -6  18  171.43   10.95   0
 -12  -6  19  169.35    8.81   0
 -12  -4  20    6.90   11.02   0
 -12  -2  22    9.32   12.37   0
 -12   0  25   96.80   12.98   0
 -12   0  26   42.27   12.95   0
 -12   2  30   32.38   14.49   0
 -12   2  31   16.76   16.52   0
 -12   2  32    4.61   17.98   0
 -11 -19  16  108.32   15.59   0
 -11 -19  17   22.85   15.85   0
 -11 -17  15   39.50   14.64   0
 -11 -13  14   58.09   12.31   0
 -11 -11  14    8.51   10.35   0
 -11  -7  15  179.63    7.42   0
 -11  -3  17  259.85   10.49   0
 -11  -1  19   29.59    9.84   0
 -11   1  22   15.18   10.68   0
 -11   3  26   30.05   12.00   0
 -11   3  27   59.28   11.79   0
 -10 -22  16   -3.53   18.07   0
 -10 -20  14   66.27   15.91   0
 -10 -18  13   50.91   13.20   0
 -10 -16  12  332.88   12.70   0
 -10 -12  11  223.80   10.52   0
 -10 -10  11    3.45    8.66   0
 -10  -6  12  285.45    8.66   0
 -10  -4  13   74.18    7.56   0
 -10   0  17   70.06    6.15   0
 -10   2  19  153.96    8.90   0
 -10   4  23   20.72    9.54   0
 -10   6  29   22.29   12.25   0
 -10   6  30    0.56   13.31   0
 -10   6  31   16.75   13.88   0
  -9 -23  14    8.61   15.71   0
  -9 -21  12    1.69   14.30   0
  -9 -19  11   69.80   11.98   0
  -9 -17  10   -8.81   10.30   0
  -9 -11   9  104.24    8.19   0
  -9  -9   9  325.26    8.00   0
  -9  -1  13   47.55    6.06   0
  -9   1  15  149.42    6.70   0
  -9   5  21  117.39    8.34   0
  -9   7  26   46.03   10.10   0
  -8 -24  13   45.20   15.90   0
  -8 -22  11   31.29   12.70   0
  -8 -10   7  223.06    7.15   0
  -8  -6   8   27.58    3.99   0
  -8  -2  10   49.31    3.89   0
  -8   4  16    3.12    5.81   0
  -8   6  19  311.15    7.39   0
  -8   8  24   42.91    8.13   0
  -7 -21   8   91.74   10.76   0
  -7 -19   7  126.10    9.69   0
  -7 -11   5   76.87    5.30   0
  -7   1  10   40.67    4.69   0
  -7   3  12   43.66    4.67   0
  -7   7  18  272.00    6.47   0
  -7  11  32   67.57   12.47   0
  -6 -22   7   39.32    9.96   0
  -6 -20   6  346.88    9.89   0
  -6 -18   5  107.76    7.62   0
  -6  -8   4  185.78    4.13   0
  -6   2   9 1666.49    7.41   0
  -6   4  11  336.40    4.68   0
  -6  12  30   70.09   10.30   0
  -6  12  31   23.68   10.39   0
  -6  12  32    4.25    9.69   0
  -5 -25   8   65.96   11.68   0
  -5 -23   6    0.34   10.35   0
  -5 -21   5   85.59    8.39   0
  -5 -17   3   15.23    5.72   0
  -5  -3   4  283.56    4.08   0
  -5  11  21  145.74    5.71   0
  -5  13  30    0.05    8.92   0
  -4 -26   7   16.58   11.60   0
  -4 -20   3   68.12    6.59   0
  -4 -14   1   69.18    4.39   0
  -4 -10   1  107.63    3.74   0
  -4  12  21   62.83    4.96   0
  -4  14  30   52.72    8.76   0
  -4  14  31    3.05    9.00   0
  -3 -25   5   32.68    8.76   0
  -3  13  21  262.70    4.76   0
  -3  15  31   35.45    7.98   0
  -2  -4   0 3188.51    5.31   0
  -1 -15  -2  365.59    3.65   0
   0 -28   4   11.48    9.66   0
   0 -14  -3   13.04    1.97   0
   2   6   3 1061.36    3.46   0
   2  14  15    3.39    2.34   0
   4 -16  -5   14.73    1.92   0
   4  -6  -5  855.92    4.07   0
   4  10   6    3.23    2.57   0
   4  12   9   64.67    3.25   0
   5 -11  -6  651.29    4.14   0
   5  15  14   83.07    4.29   0
   6   4  -1 1121.65    6.30   0
   6  10   5    3.99    3.87   0
   6  18  22   52.75    5.89   0
   7  -5  -6 1375.42    6.97   0
   7  17  18   59.07    6.75   0
   8 -12  -7  295.57    4.90   0
   8   2  -3  495.98    5.86   0
   8  12   7  309.50    6.44   0
   9 -13  -7  512.60    6.88   0
   9  -1  -5 1256.17    7.27   0
   9   1  -4   31.86    3.96   0
   9   5  -1  317.94    5.95   0
   9  13   8   48.44    5.89   0
   9  15  12  211.35    8.25   0
   9  17  17   83.20    8.50   0
  10 -14  -7  147.99    6.75   0
  10  -8  -7  391.62    6.76   0
  10   4  -2   65.37    5.65   0
  10  14  10    6.62    8.13   0
  10  16  14   18.80    8.58   0
  10  18  20   13.85    9.85   0
  11 -23  -4   71.76    8.13   0
  11 -21  -5   44.50    7.61   0
  11 -19  -6    5.81    6.81   0
  11 -15  -7   53.49    5.88   0
  11  -7  -7  268.03    7.01   0
  11  -1  -5  291.01    7.19   0
  11   1  -4  714.79    8.31   0
  11  11   5   45.51    7.55   0
  11  13   8   91.05    8.16   0
  12 -14  -7  143.04    8.47   0
  12   4  -2  828.47    9.96   0
  12  14  10   99.33   10.46   0
  12  16  14   75.54    9.65   0
  13 -23  -4   14.20   10.24   0
  13 -21  -5   37.59    9.41   0
  13 -13  -7   81.49    9.24   0
  13  -9  -7  208.79    8.92   0
  13  -7  -7  322.10    7.17   0
  13  -1  -5  112.84    7.74   0
  13   5  -1  241.38    8.49   0
  13  11   5   16.10    9.34   0
  13  13   8   79.89    9.67   0
  13  15  12  206.66   11.40   0
  13  17  17   41.38   13.20   0
  14 -18  -6    3.35    9.11   0
  14 -14  -7   72.65    9.11   0
  14 -10  -7  186.66    9.68   0
  14  -8  -7  288.60    7.82   0
  14   2  -3  220.05    9.25   0
  14   6   0 1027.98   12.68   0
  14  10   4   87.56   10.26   0
  14  14  10    5.89   11.26   0
  14  16  14   35.21   12.23   0
  15 -17  -6  169.04   10.65   0
  15 -11  -7   76.54    9.58   0
  15  -5  -6  437.27   11.36   0
  15   5  -1   30.56    7.16   0
  15   7   1  174.95   10.87   0
  15   9   3   57.92   10.75   0
  15  13   9  117.18   11.78   0
  15  17  17   39.04   13.33   0
  16 -16  -6  240.98   12.89   0
  16  -6  -6   74.03   10.99   0
  16   4  -1  172.25   10.75   0
  16  14  11  244.62   14.61   0
  16  16  15   33.35   13.89   0
  17 -15  -6    4.05   12.43   0
  17 -13  -6   22.19   12.12   0
  17 -11  -6  171.01   12.13   0
  17  -9  -6  151.95   12.38   0
  17  -7  -6   34.03    8.60   0
  17   7   2   28.65   13.03   0
  17   9   4   66.00   13.82   0
  17  15  14    1.52   15.04   0
  18 -16  -5   70.47   15.22   0
  18  -2  -4   27.39   11.99   0
  18   0  -3  181.28   13.06   0
  18   2  -2   32.75    9.24   0
  18  14  12   13.94   15.32   0
  19 -15  -5   14.13   15.92   0
  19 -13  -5   44.01   14.20   0
  19  -9  -5   15.87   15.51   0
  19  -7  -5   87.98   13.94   0
  19  -3  -4   52.33   10.83   0
  19  -1  -3   21.82   13.22   0
  19   7   3   38.42   16.41   0
  19   9   5   25.44   14.65   0
  19  13  11   10.36   16.89   0
  20  -6  -4  101.76   16.24   0
  20  -2  -3  170.13   13.00   0
  20   0  -2   30.95   11.24   0
  20   4   1  201.13   16.56   0
  20   8   5  159.53   19.19   0
  20  10   7   -0.15   13.25   0
  21  -9  -4    9.61   18.53   0
  21  -5  -3    6.12   17.84   0
  21   9   7   32.77   21.04   0
  22  -6  -3   31.32   14.44   0
  22  -4  -2   29.34   19.91   0
  22   2   1   58.52   19.60   0
  22   6   4   22.29   16.23   0
 -14 -12  24    2.94   19.13   0
 -14 -12  25   31.67   20.80   0
 -14 -10  24   37.86   16.70   0
 -14 -10  25   14.33   18.53   0
 -14 -10  26   87.88   15.56   0
 -14  -8  25  108.93   18.65   0
 -14  -8  26   36.77   19.83   0
 -14  -8  27   41.16   15.28   0
 -14  -6  27   48.51   19.38   0
 -14  -6  28   18.73   20.84   0
 -13 -17  21   26.24   20.07   0
 -13 -15  21   10.07   14.54   0
 -13 -13  20   56.53   17.00   0
 -13 -11  19   74.62   14.10   0
 -13 -11  20    8.22   13.24   0
 -13  -9  20    2.61   13.69   0
 -13  -7  21   49.75   13.65   0
 -13  -5  22   -0.50   13.62   0
 -13  -3  25   46.52   14.12   0
 -13  -1  27   13.49   14.24   0
 -13  -1  28   -0.88   16.36   0
 -13  -1  29   12.07   17.20   0
 -12 -18  18   -0.44   17.73   0
 -12 -16  17   77.42   16.13   0
 -12 -14  16   21.81   13.76   0
 -12 -12  16   87.30   12.37   0
 -12 -10  16   89.39   12.05   0
 -12  -8  16   19.80   10.49   0
 -12  -8  17  148.61    8.91   0
 -12  -4  19   71.21   10.50   0
 -12  -2  21  113.92   11.68   0
 -12   0  23  117.43   12.45   0
 -12   0  24  234.49   12.86   0
 -12   2  27  107.93   13.64   0
 -12   2  28   46.13   15.11   0
 -12   2  29   58.89   15.73   0
 -11 -21  17   26.12   19.13   0
 -11 -19  15   72.94   14.33   0
 -11  -5  15  139.89    6.90   0
 -11  -1  18    0.49    9.42   0
 -11   1  20  208.72    9.64   0
 -11   1  21   59.76    7.27   0
 -11   3  24   29.92   10.94   0
 -11   3  25   21.88   10.61   0
 -11   5  30   88.45   15.25   0
 -11   5  31   20.84   15.18   0
 -11   5  32    8.82   15.92   0
 -10 -22  15   58.50   17.91   0
 -10 -20  13   23.23   13.51   0
 -10 -18  12   63.40   12.09   0
 -10 -16  11   23.12   10.33   0
 -10 -14  11  237.33   10.71   0
 -10  -8  11  240.08    8.72   0
 -10   0  16  -10.59    7.67   0
 -10   2  18  186.01    8.90   0
 -10   4  22   22.16    9.21   0
 -10   6  27   67.52   11.50   0
 -10   6  28   90.11   11.02   0
  -9 -23  13   73.15   14.92   0
  -9 -19  10  141.84   11.39   0
  -9 -15   9   99.06    9.10   0
  -9  -5  10   25.99    4.41   0
  -9  -1  12  159.92    6.20   0
  -9   5  20  156.06    8.34   0
  -9   7  25  199.86   10.16   0
  -8 -24  12   26.84   15.46   0
  -8 -22  10    3.55   12.32   0
  -8 -20   9   45.74   11.07   0
  -8 -18   8   51.59    9.58   0
  -8 -16   7  124.91    9.08   0
  -8   0  11  353.08    5.93   0
  -8   8  23   33.85    7.38   0
  -8  10  31   18.16   12.79   0
  -8  10  32   66.57   13.91   0
  -7 -25  11   44.84   14.65   0
  -7 -23   9   51.15   12.38   0
  -7  -3   7 1506.75    8.06   0
  -7  -1   8 1862.52    8.78   0
  -7   9  22   10.26    6.42   0
  -7  11  29   12.03   10.18   0
  -7  11  30   20.06    9.58   0
  -7  11  31   42.38   10.17   0
  -6 -26  10    3.35   13.88   0
  -6 -24   8   45.84   12.01   0
  -6 -16   4  538.79    7.86   0
  -6  10  21   19.53    6.22   0
  -6  12  28   16.32    8.67   0
  -6  12  29   24.42    9.32   0
  -5 -25   7  115.55   12.86   0
  -5 -13   2   67.72    4.94   0
  -5 -11   2  381.47    5.28   0
  -5  -9   2  129.12    4.21   0
  -5  -5   3  315.80    4.49   0
  -5  -1   5 1946.83    6.85   0
  -5   3   8  954.46    5.17   0
  -5   9  16   14.84    4.57   0
  -5  13  28   26.67    7.69   0
  -5  13  29   51.40    8.61   0
  -4 -24   5   44.31    8.72   0
  -4  -8   1  548.67    4.29   0
  -4  -2   3   82.85    2.83   0
  -4  14  29   35.10    7.29   0
  -3 -23   3  106.84    8.50   0
  -3 -21   2  108.49    6.10   0
  -3  -7   0   39.27    2.27   0
  -3  15  30   18.89    6.95   0
  -2 -26   4  221.94   10.03   0
  -2 -16  -1   27.79    4.00   0
  -2  12  16   55.25    2.57   0
  -1 -27   4   25.21    9.17   0
  -1 -23   1  100.59    6.01   0
   0 -26   2  121.32    7.45   0
   1 -27   2   54.54    7.10   0
   2  12  11  144.82    2.35   0
   4   4   0  117.77    2.70   0
   4  16  18  363.25    4.94   0
   4  18  26   30.82    4.99   0
   5  11   7   26.66    3.53   0
   5  17  20   69.42    5.27   0
   6  -8  -6  991.91    5.91   0
   6  12   8   17.02    4.00   0
   6  16  16  221.56    5.72   0
   6  18  23   94.25    6.76   0
   7  11   6   12.34    4.55   0
   7  15  13  124.71    5.27   0
   8 -24  -3   43.30    5.21   0
   8 -20  -5   96.08    5.11   0
   8  -2  -5 1266.38    6.74   0
   8   0  -4 2165.83    9.15   0
   8  16  15  100.68    6.91   0
   8  18  21   58.69    7.97   0
   9 -11  -7  322.03    5.80   0
   9  -5  -6   46.72    4.81   0
   9   9   3  300.70    6.55   0
  10 -18  -6   51.55    6.27   0
  10 -12  -7  500.65    6.77   0
  10 -10  -7  456.61    6.75   0
  10  -4  -6  179.01    4.64   0
  10   2  -3  677.20    7.61   0
  10   6   0  864.65    8.36   0
  10   8   2  147.37    6.60   0
  10  12   7  518.67    8.68   0
  11 -13  -7  294.30    7.14   0
  11 -11  -7  111.40    6.29   0
  11  -9  -7  272.85    7.03   0
  11   5  -1  412.35    7.73   0
  11   7   1  762.29    9.22   0
  11   9   3   46.37    7.25   0
  11  15  12   10.07    8.25   0
  11  17  17   29.94    9.26   0
  12 -18  -6   14.40    8.40   0
  12 -12  -7  107.73    7.47   0
  12 -10  -7  304.46    8.07   0
  12   6   0   52.90    7.46   0
  12   8   2   57.15    8.05   0
  12  12   7  104.06    8.88   0
  12  18  20   -3.81   10.77   0
  13 -17  -6   29.00    8.99   0
  13 -11  -7  343.36    8.92   0
  13  -5  -6   27.14    8.18   0
  13   7   1  329.21    9.25   0
  13  13   9  136.32    9.39   0
  14 -22  -4    0.89   10.98   0
  14 -20  -5   28.06   10.76   0
  14  -2  -5  298.68    7.34   0
  14   0  -4   19.76    6.00   0
  14  14  11  113.65   12.26   0
  14  16  15   35.09   12.63   0
  15 -19  -5   43.64   12.06   0
  15 -15  -6  105.12   11.54   0
  15  -7  -6   89.19    9.84   0
  15  -3  -5  249.83   10.57   0
  15  -1  -4  439.03   11.00   0
  15   1  -3  103.17    9.93   0
  15   3  -2  135.23    7.29   0
  15   9   4  360.76   12.16   0
  15  11   6    2.31    8.17   0
  15  15  13   14.88   13.20   0
  16 -18  -5  116.75   13.49   0
  16 -14  -6   59.09   11.34   0
  16 -12  -6   10.72   11.27   0
  16 -10  -6   35.58   10.88   0
  16  -8  -6   25.34   10.74   0
  16  -4  -5  409.57   12.70   0
  16  -2  -4  108.52   10.36   0
  16   6   1  240.05   11.69   0
  16   8   3  192.02   12.76   0
  16  12   8    9.42   11.43   0
  16  14  12    9.16   14.16   0
  16  16  16    5.18   15.17   0
  17 -17  -5   72.44   13.43   0
  17  -5  -5   61.08   11.65   0
  17  -3  -4  148.08   12.18   0
  17   3  -1   25.58   11.70   0
  17  11   7   36.79    9.96   0
  17  15  15    5.13   15.07   0
  18 -14  -5  168.60   14.96   0
  18  -8  -5  168.13   13.46   0
  18  -4  -4   95.14   13.60   0
  18   2  -1  424.83   14.17   0
  18   6   2   38.39   13.24   0
  18   8   4   26.61   15.10   0
  18  14  13   19.24   15.71   0
  19 -11  -5    3.75   10.61   0
  19  -5  -4   -2.15   14.03   0
  19  -3  -3   58.86   13.79   0
  19   1  -1   45.13   13.24   0
  19   7   4   34.53   15.03   0
  19   9   6   23.55   16.34   0
  19  11   9    5.05   17.91   0
  19  13  12    0.52   18.52   0
  20 -12  -4   19.62   16.68   0
  20 -10  -4   41.67   16.36   0
  20  -8  -4   58.15   16.30   0
  20  -4  -3   98.54   16.02   0
  20  -2  -2   36.77   16.13   0
  20   0  -1   25.67   15.30   0
  20   2   0   40.07   14.30   0
  20  10   8   13.70   16.69   0
  21  -7  -3   54.28   18.06   0
  21  -3  -2   28.52   17.28   0
  21  -1  -1   16.10   17.63   0
  21   5   3   15.12   14.14   0
  21   7   5   42.43   14.91   0
  21   9   8    1.72   20.19   0
  22  -6  -2   59.60   19.76   0
  22   2   2   13.21   17.58   0
  22   4   3   37.39   15.66   0
  22   6   5   45.50   20.36   0
 -14 -14  23   55.96   20.85   0
 -14 -12  22   56.65   17.08   0
 -14 -12  23   60.11   19.03   0
 -14 -10  22   63.19   15.62   0
 -14 -10  23   32.06   17.31   0
 -14  -8  24    6.10   16.48   0
 -14  -6  24   68.73   15.92   0
 -14  -6  25  138.16   17.78   0
 -14  -6  26   -4.71   13.81   0
 -14  -4  27   69.56   18.05   0
 -14  -4  28   32.62   19.23   0
 -14  -4  29   39.53   14.53   0
 -13 -17  20   51.94   19.92   0
 -13 -15  19   48.12   17.64   0
 -13 -13  18   35.91   15.98   0
 -13 -13  19   55.40   11.92   0
 -13 -11  18  196.82   14.44   0
 -13  -9  19   48.44   12.60   0
 -13  -7  19   61.51   12.49   0
 -13  -7  20   95.87   10.00   0
 -13  -5  21   37.68   12.64   0
 -13  -3  22   21.29   12.07   0
 -13  -3  23   28.58   13.24   0
 -13  -1  25   27.52   14.93   0
 -13  -1  26  121.66   15.83   0
 -13   1  30   25.85   16.17   0
 -13   1  31   35.30   18.63   0
 -12 -20  18    2.34   20.10   0
 -12 -18  17   77.44   17.46   0
 -12 -16  16   19.15   15.26   0
 -12 -14  15   12.02   13.24   0
 -12 -12  15   99.23   12.42   0
 -12 -10  15   80.57   11.61   0
 -12  -6  16    0.28   10.07   0
 -12  -4  18  318.11    8.93   0
 -12  -2  19   97.02   10.47   0
 -12  -2  20   25.27    8.45   0
 -12   0  22   22.26   11.61   0
 -12   2  25  150.11   11.80   0
 -12   2  26    7.58   12.56   0
 -11 -21  16   61.60   18.89   0
 -11 -19  14   14.22   13.79   0
 -11 -17  13   53.26   12.39   0
 -11 -15  13   21.48    9.23   0
 -11 -13  12  119.72   11.90   0
 -11  -7  13  168.63    9.72   0
 -11  -5  14  509.50   10.09   0
 -11  -1  17  105.99    9.62   0
 -11   1  19   27.95    8.77   0
 -11   3  23  154.18   11.36   0
 -11   5  28   -2.78   12.42   0
 -11   5  29    4.11   13.35   0
 -10 -22  14   94.01   16.57   0
 -10 -18  11   71.24   11.23   0
 -10 -14  10    1.92   10.09   0
 -10 -10  10  948.24   11.55   0
 -10  -6  11  535.05    9.46   0
 -10  -4  12  678.40    9.51   0
 -10  -2  13    4.51    6.46   0
 -10   0  15  166.09    7.83   0
 -10   6  25  125.11   10.55   0
 -10   6  26    6.16    9.81   0
  -9 -21  11    9.24   12.93   0
  -9 -17   9   88.67    9.72   0
  -9 -15   8  376.42   10.29   0
  -9 -13   8   56.90    8.70   0
  -9 -11   8  168.49    7.88   0
  -9   5  19   75.71    7.34   0
  -9   7  23  110.06    8.78   0
  -9   9  31    5.03   12.73   0
  -9   9  32   12.08   12.89   0
  -8 -24  11   66.98   15.05   0
  -8 -20   8  260.90   10.72   0
  -8 -14   6  881.64   10.86   0
  -8  -4   8   22.77    3.58   0
  -8  -2   9  331.42    6.39   0
  -8   8  22   46.12    7.30   0
  -8  10  29   17.46   11.03   0
  -8  10  30    0.35   10.13   0
  -7 -25  10   80.17   13.98   0
  -7 -21   7  111.30   10.53   0
  -7 -17   5  151.85    9.23   0
  -7  -7   5  644.93    6.73   0
  -7   9  21  181.59    6.84   0
  -7  11  28   95.78   10.01   0
  -6 -26   9    5.24   14.93   0
  -6 -12   3  306.96    6.08   0
  -6 -10   3  135.45    5.24   0
  -6   6  13  250.39    4.97   0
  -6  12  27   17.04    8.44   0
  -5 -21   4   61.11    7.85   0
  -5 -15   2  115.19    5.45   0
  -5  11  20   24.79    5.20   0
  -5  13  27   90.93    7.43   0
  -4 -26   6  141.66   12.26   0
  -4  12  20  362.66    5.57   0
  -4  14  28    9.72    6.58   0
  -3 -27   6   19.36   10.33   0
  -3 -25   4   42.12    9.43   0
  -3 -17   0   35.33    5.19   0
  -3   5   7 1166.26    3.88   0
  -3  15  29    4.73    6.53   0
  -2 -22   1  126.67    6.35   0
  -2 -20   0   53.08    5.11   0
  -2  14  21  154.74    3.84   0
  -2  16  31   -0.66    6.48   0
  -1 -25   2   37.42    7.29   0
  -1  -7  -2  285.34    1.81   0
  -1  15  22   45.09    2.91   0
   1 -23  -1   97.48    4.83   0
   1 -21  -2  126.45    3.84   0
   1   7   5  744.00    2.24   0
   2 -28   2    9.28    7.02   0
   2 -24  -1   45.42    4.16   0
   2 -20  -3   25.29    2.32   0
   3 -25  -1   25.02    3.59   0
   3  17  23  105.24    3.75   0
   5  -5  -5  707.18    4.21   0
   5   3  -1 1374.21    5.78   0
   6  -4  -5   71.44    3.19   0
   6   2  -2 1217.03    6.30   0
   6   6   1  220.98    4.28   0
   6   8   3 1238.43    6.76   0
   6  14  12   86.54    5.01   0
   7  -7  -6 1000.34    6.32   0
   7  -1  -4 2441.13    9.10   0
   7   1  -3  572.56    5.61   0
   7   9   4  330.17    5.27   0
   8 -22  -4  212.36    5.62   0
   8  -6  -6 1322.65    7.54   0
   8  14  11  102.55    5.87   0
   8  18  22   79.53    8.61   0
   9 -17  -6   25.76    5.43   0
   9   3  -2  493.51    6.78   0
   9  11   6 1512.45   10.03   0
   9  13   9  282.80    6.96   0
   9  15  13   38.20    7.76   0
   9  17  18   -2.10    8.93   0
  10   0  -4  112.36    4.45   0
  10  14  11  226.57    9.32   0
  10  16  15   14.52    7.64   0
  10  18  21   75.33   10.24   0
  11  -5  -6 1126.23    9.10   0
  11   3  -2  431.51    7.51   0
  11  11   6    0.59    7.37   0
  11  15  13   19.49    9.34   0
  11  17  18  114.96   11.04   0
  12 -24  -3   51.91    9.75   0
  12 -20  -5   17.90    9.25   0
  12  -6  -6  530.65    9.01   0
  12  14  11  148.97   10.21   0
  12  16  15   21.72    9.69   0
  12  18  21   23.89   11.47   0
  13  -7  -6   34.24    7.99   0
  13  -3  -5  484.95    9.19   0
  13  -1  -4   67.12    7.36   0
  13  11   6  316.73   10.11   0
  13  15  13   47.99   11.02   0
  13  17  18   11.68   11.99   0
  14 -16  -6   34.24    8.89   0
  14  -8  -6   22.84    9.12   0
  14   8   3  200.10   10.21   0
  14  12   8   -6.40   10.73   0
  14  16  16  158.40   13.35   0
  15 -21  -4   99.85   13.21   0
  15 -13  -6   55.42   10.31   0
  15 -11  -6   -1.69   10.04   0
  15  -9  -6   30.16    9.94   0
  15  -5  -5   67.91    9.43   0
  15  11   7   94.85   11.93   0
  15  13  10   78.05   12.84   0
  15  15  14  224.64   14.73   0
  16 -20  -4   36.75   14.83   0
  16  -6  -5  120.75   11.29   0
  16   4   0  139.99   10.98   0
  16  10   6   35.22   12.31   0
  16  12   9   50.13   12.96   0
  16  14  13  101.27   15.71   0
  17 -15  -5   10.15   12.74   0
  17  -9  -5   32.91   11.26   0
  17  -7  -5   20.87   11.71   0
  17  -1  -3   79.92   10.98   0
  17   5   1   30.94   10.76   0
  17   7   3   68.03   13.77   0
  17   9   5   24.15    9.77   0
  17  11   8   27.63   13.79   0
  17  13  11   78.99   14.20   0
  18 -12  -5   83.67   12.56   0
  18 -10  -5  109.83   12.77   0
  18  -6  -4   37.59   12.54   0
  18   4   1  188.63   13.37   0
  18  10   7   16.92   11.48   0
  18  12  10   50.73   12.03   0
  18  14  14   -0.55   17.56   0
  19 -15  -4    3.10   16.25   0
  19 -13  -4   83.13   16.93   0
  19  -7  -4   41.08   13.74   0
  19  -1  -2   36.69   10.30   0
  19   9   7   15.32   16.70   0
  19  11  10   17.32   16.90   0
  20   4   2   96.42   11.97   0
  20   8   6    8.68   13.01   0
  20  10   9   78.73   20.20   0
  21 -11  -3    6.32   18.73   0
  21  -9  -3   21.79   17.57   0
  21  -5  -2    9.22   17.96   0
  21  -3  -1   45.94   17.60   0
  21  -1   0   14.48   16.45   0
  21   3   2   36.63   12.27   0
  21   7   6   11.34   17.87   0
  22  -2   0   12.50   20.71   0
  22   6   6   33.87   23.02   0
 -15  -9  26    3.54   19.68   0
 -14 -14  21   48.33   20.16   0
 -14 -14  22   -2.07   15.54   0
 -14 -12  21   51.45   17.78   0
 -14 -10  21   38.89   16.16   0
 -14  -8  21   86.86   14.51   0
 -14  -8  22   12.35   15.54   0
 -14  -6  23  189.78   16.69   0
 -14  -4  25   54.87   17.54   0
 -14  -4  26   16.81   13.20   0
 -14  -2  28   -2.69   18.18   0
 -14  -2  29   24.56   18.47   0
 -13 -17  18   12.99   17.09   0
 -13 -17  19   14.60   13.70   0
 -13 -15  17    0.71   15.46   0
 -13 -15  18   30.97   16.76   0
 -13 -13  17   48.58   15.51   0
 -13 -11  17   13.23   13.37   0
 -13  -9  17   55.38   11.52   0
 -13  -7  18   21.98   12.36   0
 -13  -5  19   -4.49   11.91   0
 -13  -5  20  191.96    9.79   0
 -13  -3  21   68.91   12.82   0
 -13  -1  23   42.08   12.73   0
 -13  -1  24   30.67   14.53   0
 -13   1  27    8.17   13.71   0
 -13   1  28    7.37   15.94   0
 -13   1  29   -0.78   15.42   0
 -12 -20  17    2.43   19.26   0
 -12 -18  16   56.06   15.34   0
 -12 -16  15   20.28   15.21   0
 -12 -12  14   10.91   12.54   0
 -12 -10  14   36.73   11.36   0
 -12  -8  15  110.69    7.82   0
 -12  -6  15   55.22    9.29   0
 -12  -4  17  141.07    7.83   0
 -12  -2  18   16.61   10.50   0
 -12   0  21  142.44   11.36   0
 -12   2  24  113.57   12.16   0
 -12   4  29   54.85   13.52   0
 -12   4  30   60.76   15.26   0
 -12   4  31   28.55   15.54   0
 -11 -21  15   20.52   17.67   0
 -11 -15  12    0.74   12.09   0
 -11  -9  12  234.92    7.74   0
 -11  -7  12  149.78    8.56   0
 -11   1  18    8.51    8.07   0
 -11   3  21   79.43    9.15   0
 -11   3  22  137.26   10.06   0
 -11   5  26  182.44   12.61   0
 -11   5  27   15.19   11.49   0
 -10 -22  13   22.12   15.51   0
 -10 -20  12    7.02   12.85   0
 -10 -16  10   13.07   10.72   0
 -10   2  17  279.83    7.00   0
 -10   4  20  272.41    9.18   0
 -10   6  24  113.16   10.07   0
 -10   8  31   29.49   13.85   0
 -10   8  32   19.13   14.05   0
  -9 -23  12    4.63   13.93   0
  -9  -7   8  124.12    7.02   0
  -9  -3  10   91.84    4.65   0
  -9  -1  11  119.32    6.30   0
  -9   1  13   37.50    6.01   0
  -9   3  15   74.38    6.76   0
  -9   5  18   63.40    7.05   0
  -9   7  22    8.25    7.84   0
  -9   9  29   32.60   11.21   0
  -9   9  30   36.75   11.53   0
  -8 -22   9    7.83   11.99   0
  -8  -8   6  112.77    5.89   0
  -8   0  10    3.06    4.83   0
  -8   2  12  414.31    5.20   0
  -8   6  17  177.18    6.75   0
  -8   8  21  288.15    7.90   0
  -8  10  27   25.97    9.56   0
  -8  10  28  101.19    9.61   0
  -7 -23   8   36.49   11.77   0
  -7 -11   4   47.91    5.55   0
  -7   1   9 1086.85    7.19   0
  -7   3  11  793.99    6.57   0
  -7   7  16    1.46    6.20   0
  -7   9  20  127.11    7.14   0
  -7  11  26   32.34    8.59   0
  -7  11  27   29.60    8.11   0
  -6 -24   7   19.94   11.15   0
  -6   4  10   36.26    3.62   0
  -6  10  20    7.32    4.91   0
  -6  12  26   80.87    8.26   0
  -5 -23   5   54.67    8.73   0
  -5 -17   2   42.73    5.58   0
  -5  -7   2  338.21    4.48   0
  -5  13  26   27.89    6.56   0
  -4 -22   3   44.72    7.18   0
  -4 -20   2   21.59    5.92   0
  -4  -6   1  769.93    4.57   0
  -4   8  12  274.58    3.44   0
  -4  14  27   55.60    6.31   0
  -3   3   5 1098.41    3.67   0
  -3  13  20   36.03    4.03   0
  -3  15  28    1.21    6.05   0
  -2 -24   2    8.90    7.46   0
  -2  -6  -1  139.63    2.05   0
  -2  10  12   70.32    1.89   0
  -2  16  30    5.31    5.67   0
  -1 -17  -2   17.45    3.51   0
   0 -16  -3   76.50    2.63   0
   1 -13  -4   69.93    1.16   0
   1   5   3  952.83    2.28   0
   2  10   8   95.57    1.92   0
   3  -5  -4  341.56    2.37   0
   3   9   6   91.10    2.78   0
   5  15  15  166.85    5.11   0
   6 -12  -6  401.16    4.20   0
   6 -10  -6  365.10    4.39   0
   6  -2  -4  278.69    4.29   0
   6   0  -3 1822.17    7.08   0
   6  16  17   30.63    5.65   0
   7 -15  -6 1177.70    6.30   0
   7   7   2  281.86    5.06   0
   7  13  10  163.98    6.05   0
   7  15  14  153.44    6.17   0
   7  17  19   31.77    6.37   0
   8 -16  -6  238.93    5.15   0
   8   4  -1  274.57    4.43   0
   8  12   8  498.84    6.96   0
   8  16  16    1.40    7.05   0
   9  -3  -5  253.73    5.66   0
   9   1  -3  725.33    7.30   0
  10 -24  -3   55.20    7.05   0
  10 -22  -4    2.52    7.10   0
  10 -20  -5   97.63    6.51   0
  10 -16  -6   22.13    6.09   0
  10  -6  -6   71.82    5.34   0
  10   4  -1  306.51    6.57   0
  10  10   5  207.24    7.42   0
  10  12   8    5.18    6.62   0
  10  18  22   27.09   10.12   0
  11  -7  -6  389.04    7.58   0
  11  -1  -4  680.90    8.28   0
  11   1  -3  246.88    7.02   0
  11   5   0   39.08    6.30   0
  11   9   4  313.36    8.15   0
  12 -22  -4  122.51    9.40   0
  12 -16  -6  187.22    7.64   0
  12   4  -1   34.61    5.46   0
  12   8   3  627.19   10.05   0
  12  10   5   61.17    7.99   0
  12  12   8   63.51    8.78   0
  12  16  16    7.91    9.93   0
  13 -19  -5   68.42    9.58   0
  13 -15  -6   50.20    8.20   0
  13  -9  -6  417.36    9.36   0
  13   7   2   59.95    8.30   0
  13   9   4   57.61    8.39   0
  13  11   7  336.23   10.19   0
  13  13  10  102.31   10.04   0
  13  15  14   13.34   10.88   0
  13  17  19   19.44   12.32   0
  14 -18  -5  130.94   11.26   0
  14 -14  -6   -3.02    8.98   0
  14 -12  -6  122.87    9.84   0
  14 -10  -6  589.83   10.74   0
  14  -2  -4   56.81    8.65   0
  14  16  17   58.24   15.07   0
  15 -17  -5   70.82   10.82   0
  15  -3  -4   74.83   10.13   0
  15  -1  -3  109.04    9.35   0
  15   1  -2   62.26    9.60   0
  15   5   1   35.91    9.66   0
  15   9   5  145.24   11.85   0
  15  13  11   47.00   12.70   0
  15  15  15   44.44   14.24   0
  16 -16  -5   86.27   12.01   0
  16 -14  -5  114.81   12.99   0
  16  -8  -5  185.83   11.25   0
  16  -4  -4   26.70   11.35   0
  16   8   4   17.64    8.60   0
  16  10   7   38.80   11.82   0
  16  12  10   11.88   12.08   0
  17 -13  -5   59.42   12.46   0
  17 -11  -5   11.22   12.54   0
  17  -5  -4  388.79   13.68   0
  17   1  -1   20.75   10.94   0
  17   3   0  234.32   11.88   0
  17   5   2   17.23   10.95   0
  17  11   9   15.78   14.42   0
  17  13  12   71.90   15.42   0
  18 -16  -4   55.30   15.24   0
  18  -8  -4   30.63   13.15   0
  18   2   0  177.24   13.39   0
  18   6   3   80.36   10.15   0
  18  12  11  127.29   17.46   0
  19  -3  -2   88.11   15.30   0
  19  -1  -1   52.44   14.58   0
  19   1   0  573.89   16.37   0
  20 -12  -3   31.34   17.19   0
  20 -10  -3   44.22   16.89   0
  20  -8  -3  137.56   15.69   0
  20  -4  -2   87.06   12.34   0
  20  -2  -1  127.29   16.49   0
  20   0   0   76.44   13.98   0
  20   4   3   70.14   16.76   0
  20   8   7   48.70   17.53   0
  20  10  10   29.89   19.81   0
  21  -7  -2   13.56   18.25   0
  21   3   3   29.06   17.74   0
  21   7   7   33.91   20.22   0
  22  -2   1   62.35   19.39   0
  22   2   3   91.36   18.42   0
  22   6   7   55.25   24.14   0
 -15 -11  24   85.30   19.97   0
 -15  -9  24   72.44   19.29   0
 -15  -9  25   35.48   20.73   0
 -15  -7  25   35.40   18.28   0
 -15  -7  26   44.50   20.94   0
 -15  -7  27   32.89   15.78   0
 -15  -5  27   -2.27   18.59   0
 -14 -16  20   31.94   21.10   0
 -14 -14  19   38.14   17.22   0
 -14 -14  20   31.20   18.03   0
 -14 -12  19   85.37   17.05   0
 -14 -12  20    6.18   12.96   0
 -14 -10  19   65.15   14.11   0
 -14 -10  20   -3.40   14.08   0
 -14  -8  20    8.88   14.42   0
 -14  -6  21   62.76   14.41   0
 -14  -6  22   11.11   11.29   0
 -14  -4  23   17.67   15.38   0
 -14  -4  24   59.16   11.85   0
 -14  -2  25   81.05   14.56   0
 -14  -2  26    7.22   16.32   0
 -14  -2  27   35.65   12.47   0
 -13 -17  17   42.20   17.88   0
 -13 -15  16  191.51   15.52   0
 -13 -13  16   73.63   14.83   0
 -13 -11  16    3.53   12.99   0
 -13  -9  16   12.31   11.91   0
 -13  -7  17   28.67   11.87   0
 -13  -5  18   37.94   11.38   0
 -13  -3  20  118.68   12.98   0
 -13  -1  22  227.20   13.87   0
 -13   1  25   19.66   12.97   0
 -13   1  26  119.08   15.33   0
 -12 -20  16   67.41   19.57   0
 -12 -18  15   50.55   14.67   0
 -12 -16  14   82.55   15.27   0
 -12 -10  13  217.05   11.81   0
 -12  -8  14  103.56    7.64   0
 -12  -4  16   25.79    7.06   0
 -12   0  20   81.31    8.55   0
 -12   2  22    4.07   10.05   0
 -12   2  23  124.84   11.01   0
 -12   4  27   69.23   13.05   0
 -12   4  28   11.87   13.64   0
 -11 -21  14    1.51   16.83   0
 -11 -19  13   29.53   11.27   0
 -11 -17  12   18.05    9.41   0
 -11 -15  11   10.81   11.95   0
 -11 -13  11  171.47    8.42   0
 -11   5  24    4.01   10.25   0
 -11   5  25   54.01   11.49   0
 -10 -22  12    2.01   15.03   0
 -10 -20  11   28.40   13.03   0
 -10 -18  10   37.66   12.04   0
 -10 -16   9   87.09   10.47   0
 -10 -14   9  218.89    8.11   0
 -10 -10   9  214.45    6.87   0
 -10  -8   9  185.73    8.02   0
 -10  -6  10  114.75    5.53   0
 -10  -2  12  125.95    7.17   0
 -10   0  14  347.26    6.56   0
 -10   2  16   60.90    8.23   0
 -10   6  23  104.98    9.96   0
 -10   8  29   28.56   11.94   0
 -10   8  30   -6.23   12.18   0
  -9 -23  11  109.73   15.62   0
  -9 -15   7   96.03    9.04   0
  -9 -11   7  337.77    7.01   0
  -9  -9   7  528.98    8.75   0
  -9   7  21   17.45    7.64   0
  -9   9  27   61.59   11.45   0
  -9   9  28    2.89   10.39   0
  -8 -24  10   73.83   14.91   0
  -8 -22   8  142.10   13.61   0
  -8 -20   7   21.56   10.36   0
  -8 -18   6   63.21    8.45   0
  -8 -12   5   38.56    7.04   0
  -8   8  20   93.35    7.65   0
  -8  10  26   -0.37    9.53   0
  -7 -25   9   53.45   13.51   0
  -7 -15   4   14.75    6.69   0
  -7  -9   4  328.40    4.79   0
  -7  -3   6   71.38    3.87   0
  -7   5  13  142.25    4.90   0
  -7  11  25   72.97    8.63   0
  -6 -26   8   81.37   14.89   0
  -6 -22   5  128.33   10.11   0
  -6 -20   4    1.65    7.91   0
  -6  12  25   98.41    7.58   0
  -5 -25   6   58.90   10.50   0
  -5   7  12  388.39    4.42   0
  -5   9  15  387.56    5.17   0
  -5  11  19   63.51    4.85   0
  -4 -24   4   16.81    8.29   0
  -4 -14   0   39.21    4.74   0
  -4 -12   0  249.59    4.53   0
  -4   4   7  320.51    3.07   0
  -4   6   9   98.85    2.90   0
  -4  10  15   68.00    3.55   0
  -4  14  26   59.07    6.33   0
  -3 -27   5   48.26   11.89   0
  -3 -23   2    6.48    7.54   0
  -3 -13  -1  451.81    4.97   0
  -3 -11  -1  555.26    4.33   0
  -3  -3   1 1357.89    4.35   0
  -3  -1   2 2849.84    5.75   0
  -3   7   9  987.99    3.90   0
  -3  15  27   76.88    6.08   0
  -2 -18  -1   86.30    4.49   0
  -2   2   3   13.83    1.07   0
  -2   8   9  276.88    2.05   0
  -2  16  29    0.60    5.61   0
  -1 -27   3   97.86    9.64   0
   0 -28   3   17.60    8.73   0
   1 -25   0   17.92    5.28   0
   2   2   0 6465.56    6.93   0
   2  16  21   21.33    3.12   0
   3  11   9  166.07    3.19   0
   4  -8  -5  959.15    4.01   0
   4   2  -1  405.72    3.42   0
   5 -17  -5  374.22    3.32   0
   5  -3  -4  286.39    3.41   0
   5   1  -2  716.31    4.41   0
   5   5   1  524.30    4.36   0
   5   9   5  786.93    5.22   0
   5  17  21  111.66    5.29   0
   6 -18  -5  101.12    3.64   0
   6  10   6  349.37    5.06   0
   7 -25  -2  138.71    4.70   0
   7 -13  -6  230.72    4.54   0
   7  -9  -6    7.66    3.69   0
   7  11   7  234.97    5.27   0
   8  -8  -6  105.84    4.71   0
   8  -4  -5  503.32    5.72   0
   8   6   1  535.93    5.27   0
   8  14  12   77.04    6.79   0
   8  18  23   60.91    8.54   0
   9 -15  -6   47.39    5.81   0
   9   7   2  108.05    5.51   0
   9   9   4  149.75    4.65   0
   9  13  10  206.45    6.91   0
   9  15  14   73.24    8.51   0
   9  17  19   82.88    9.11   0
  10  -8  -6  356.79    6.80   0
  10  -4  -5  326.34    6.35   0
  10   2  -2 1003.46    8.35   0
  10   6   1  258.47    6.65   0
  10  14  12   93.06    9.07   0
  10  16  16  205.32    8.49   0
  10  18  23   25.09   10.87   0
  11 -19  -5  128.27    7.80   0
  11 -15  -6  368.23    7.19   0
  11  -9  -6   64.05    6.42   0
  11   7   2  735.19    9.17   0
  11  11   7  107.91    7.76   0
  11  13  10  156.22    8.50   0
  11  15  14  303.13    9.65   0
  11  17  19   91.75   10.00   0
  12 -14  -6  315.27    8.11   0
  12 -12  -6  165.89    8.23   0
  12 -10  -6   17.16    7.24   0
  12  -4  -5 1249.69    9.20   0
  12  -2  -4  704.05    9.16   0
  12   0  -3  408.98    8.45   0
  12  14  12   -4.46    9.47   0
  12  16  17   77.90   11.80   0
  13 -23  -3   19.60   10.87   0
  13 -21  -4   35.93   10.08   0
  13 -13  -6   45.76    8.02   0
  13 -11  -6  318.89    8.98   0
  13  -5  -5  115.30    8.60   0
  13   3  -1  202.54    8.69   0
  13  17  20   52.45   13.09   0
  14 -20  -4   19.05   11.38   0
  14  -6  -5  359.70   10.07   0
  14   4   0  178.79    9.46   0
  14   8   4   50.42    9.82   0
  14  12   9   96.87   10.33   0
  14  16  18   16.30   14.12   0
  15 -19  -4  129.39   13.12   0
  15 -15  -5   17.21   10.66   0
  15  -7  -5   55.45    9.13   0
  15  15  16   -0.25   13.88   0
  16 -18  -4   22.95   12.56   0
  16 -12  -5  207.63   11.75   0
  16 -10  -5  183.99   11.73   0
  16   0  -2   45.49    7.93   0
  16   4   1  181.27   11.24   0
  16   8   5  179.15   12.89   0
  16  14  14   10.53   14.30   0
  17 -17  -4  142.61   13.83   0
  17 -15  -4  250.96   15.27   0
  17  -7  -4  353.01   12.99   0
  17  -1  -2  251.88    9.59   0
  17   9   7   53.92   13.04   0
  17  13  13   74.26   15.99   0
  18 -14  -4   19.03   13.27   0
  18 -12  -4   31.74   13.61   0
  18 -10  -4   65.01   12.61   0
  18  -6  -3   94.95   12.65   0
  18  -2  -2   35.57    9.54   0
  18   4   2   52.46   12.78   0
  18   6   4   27.12   13.66   0
  18   8   6   34.01   14.54   0
  18  12  12   21.80   17.70   0
  19 -15  -3   11.10   16.27   0
  19 -13  -3   39.89   16.72   0
  19  -9  -3   55.67   15.59   0
  19  -7  -3   31.06   10.97   0
  19   3   2   91.24   14.87   0
  19   9   8  130.19   12.70   0
  19  11  11   14.41   17.43   0
  20  -8  -2   14.91   15.60   0
  20  -6  -2  126.05   16.03   0
  20  -4  -1  171.78   17.41   0
  20   0   1   15.92   14.38   0
  20   4   4   51.94   15.66   0
  20   6   6   49.46   16.67   0
  20   8   8    3.39   18.93   0
  20  10  11   96.96   20.62   0
  21 -11  -2  147.67   18.27   0
  21  -5  -1   11.66   13.90   0
  21  -1   1   22.98   18.31   0
  21   1   2   79.14   13.08   0
  21   3   4   37.37   18.27   0
  21   5   6   -6.11   18.31   0
  21   7   8   63.93   20.97   0
  22   2   4   16.89   20.24   0
  22   4   6   31.13   19.57   0
 -15 -13  22   28.63   21.63   0
 -15 -11  22   -7.94   18.48   0
 -15 -11  23    1.58   13.43   0
 -15  -9  22   15.44   16.19   0
 -15  -9  23   -1.52   17.84   0
 -15  -7  23   28.62   16.28   0
 -15  -7  24   60.19   19.09   0
 -15  -5  25    2.30   18.44   0
 -15  -5  26  124.83   20.52   0
 -15  -3  28   17.55   19.50   0
 -14 -16  19   21.28   19.98   0
 -14 -14  18   32.51   16.95   0
 -14 -12  18   -5.30   16.19   0
 -14 -10  18  125.19   15.36   0
 -14  -8  19   37.61   14.17   0
 -14  -6  20  122.66   13.89   0
 -14  -4  21  114.89   13.67   0
 -14  -4  22    6.17   13.96   0
 -14  -2  24   26.29   15.34   0
 -14   0  27   11.22   16.16   0
 -14   0  28    3.49   17.83   0
 -14   0  29    9.56   17.11   0
 -13 -19  17   26.39   19.51   0
 -13 -17  16  126.66   17.35   0
 -13 -15  15   21.68   15.55   0
 -13 -13  15  113.21   14.31   0
 -13 -11  15    9.52   12.60   0
 -13  -9  15  110.23   12.17   0
 -13  -7  16   79.11   11.95   0
 -13  -5  17   42.86   11.45   0
 -13  -3  19  148.96   11.82   0
 -13  -1  21   78.92   13.02   0
 -13   1  24   36.32   13.00   0
 -13   3  28   92.27   14.43   0
 -13   3  29   17.33   15.60   0
 -13   3  30   14.36   16.73   0
 -12 -20  15   56.06   18.32   0
 -12 -18  14   27.47   14.28   0
 -12 -16  13   50.53   13.80   0
 -12  -4  15  126.73    9.50   0
 -12   0  18   11.67    9.12   0
 -12   0  19    7.08    7.45   0
 -12   2  21  135.56   11.11   0
 -12   4  25   81.49   12.46   0
 -12   4  26   43.09   12.85   0
 -11 -21  13   14.27   16.16   0
 -11 -19  12   24.82   13.73   0
 -11 -13  10  151.07   11.18   0
 -11 -11  10   -2.94    9.10   0
 -11  -7  11  102.84    8.88   0
 -11  -5  12   13.12    5.88   0
 -11  -3  13   78.51    7.99   0
 -11   1  17   94.60    6.46   0
 -11   3  19   60.12    8.64   0
 -11   5  23   13.32   10.64   0
 -11   7  29   28.06   13.72   0
 -11   7  30   34.69   13.72   0
 -11   7  31   19.57   14.53   0
 -10 -20  10  111.65   13.46   0
 -10 -12   8    1.11    8.54   0
 -10 -10   8  100.47    8.13   0
 -10  -4  10    5.00    7.12   0
 -10   0  13    1.06    6.68   0
 -10   4  18   18.09    7.75   0
 -10   6  22   13.25    8.99   0
 -10   8  27   83.24   11.44   0
 -10   8  28   17.91   11.44   0
  -9 -23  10   64.47   14.75   0
  -9 -21   9   63.22   12.78   0
  -9 -19   8   33.14   10.73   0
  -9 -17   7   24.01    9.52   0
  -9  -5   8  493.81    6.03   0
  -9  -1  10  834.77    8.14   0
  -9   1  12  155.49    6.09   0
  -9   3  14  107.79    6.36   0
  -9   7  20  106.21    8.49   0
  -9   9  26  197.16   10.05   0
  -8 -24   9   95.84   13.87   0
  -8 -16   5   71.29    8.32   0
  -8 -14   5  151.77    6.17   0
  -8 -10   5   24.91    4.31   0
  -8  -8   5  103.88    5.85   0
  -8   0   9   28.39    5.95   0
  -8   2  11  343.35    5.83   0
  -8   6  16   33.69    5.81   0
  -8  10  25   39.58    7.89   0
  -7 -25   8    4.56   14.57   0
  -7 -23   7   81.48   11.53   0
  -7 -17   4   53.17    7.40   0
  -7  -7   4   19.68    4.65   0
  -7   9  19  146.37    5.83   0
  -7  11  24   69.41    7.95   0
  -6 -24   6   16.45   10.43   0
  -6  -6   3  826.45    6.30   0
  -6   0   6 6491.72   12.91   0
  -6   6  12  380.75    5.01   0
  -6  10  19   63.31    4.87   0
  -6  12  24   29.53    6.73   0
  -5 -27   7   22.95   14.05   0
  -5 -23   4   33.45    9.82   0
  -5 -21   3  118.01    7.68   0
  -5 -19   2  156.17    8.09   0
  -5 -15   1   98.33    5.14   0
  -5  -9   1 1004.99    6.08   0
  -5  -3   3  926.73    5.22   0
  -5  -1   4  409.51    4.10   0
  -5   3   7  872.45    4.94   0
  -5  13  25  189.60    6.88   0
  -4 -26   5    0.45   11.24   0
  -4   2   5  310.48    2.98   0
  -4  12  19  145.09    4.35   0
  -4  14  25   57.06    5.88   0
  -3  -9  -1  350.35    3.77   0
  -3  -5   0   20.81    1.90   0
  -3  11  15  233.47    3.36   0
  -2 -26   3   20.80    8.38   0
  -2 -12  -2 1479.77    5.55   0
  -1 -23   0   14.58    5.68   0
   0 -20  -2   20.43    3.86   0
   2 -26   0  204.18    5.14   0
   3   5   2 2390.14    5.81   0
   3  15  17   58.08    3.42   0
   4  10   7  191.79    3.43   0
   4  12  10   82.76    3.31   0
   4  16  19   43.88    4.58   0
   4  18  27   14.21    5.54   0
   5  -7  -5 1969.84    6.35   0
   5   7   3 1011.84    5.51   0
   5  11   8  128.83    3.87   0
   6  -6  -5  576.31    5.10   0
   6   4   0 1460.79    6.86   0
   6  14  13  206.81    5.54   0
   7 -21  -4  233.49    4.77   0
   7 -11  -6   16.05    3.37   0
   7  -5  -5  726.48    5.76   0
   7  17  20    5.73    6.60   0
   8 -12  -6   69.49    5.15   0
   8 -10  -6   81.04    4.35   0
   8  -2  -4  612.90    6.14   0
   8   0  -3  287.23    5.36   0
   8  10   6   74.28    5.12   0
   8  16  17   28.21    7.52   0
   9 -19  -5  141.57    5.72   0
   9 -13  -6  420.72    6.95   0
   9  -9  -6 1160.91    8.04   0
   9  -5  -5   88.66    4.81   0
   9   3  -1 1694.50    9.28   0
   9  11   7  322.12    6.96   0
   9  17  20  109.95    9.52   0
  10 -14  -6   76.75    5.77   0
  10 -12  -6  334.76    7.40   0
  10 -10  -6  417.23    7.01   0
  10  -2  -4  204.10    6.19   0
  10  10   6  393.38    7.76   0
  10  16  17   33.82    8.82   0
  11 -21  -4  161.29    8.99   0
  11 -13  -6  145.31    6.81   0
  11 -11  -6    5.85    5.86   0
  11  -5  -5  311.34    7.36   0
  11  17  20   16.76   11.43   0
  12 -18  -5  276.97    9.60   0
  12   4   0   17.63    7.00   0
  12  10   6   13.96    7.93   0
  12  12   9  127.33    9.03   0
  12  14  13  285.40   11.62   0
  13 -17  -5   17.48    8.11   0
  13  -7  -5   63.20    8.42   0
  13  -3  -4  385.90    8.80   0
  13  -1  -3  211.64    8.14   0
  13   1  -2  997.55   10.90   0
  13   5   1  260.78    8.90   0
  13   7   3  163.52    9.01   0
  13  11   8   17.54    9.69   0
  13  15  15   -3.11   11.32   0
  13  17  21   22.87   13.21   0
  14 -22  -3   38.30   11.91   0
  14 -16  -5   42.88    9.14   0
  14  -8  -5  334.18   10.08   0
  14  -4  -4  450.54   10.11   0
  14  -2  -3  153.82    8.87   0
  14   0  -2  592.51   10.49   0
  14   2  -1  846.20   11.50   0
  14  10   7  187.95   11.19   0
  14  12  10   79.22   11.00   0
  14  14  14   12.79   12.94   0
  14  16  19   15.76   14.36   0
  15 -21  -3    5.54   13.62   0
  15 -13  -5   60.77   10.42   0
  15 -11  -5   66.48   10.07   0
  15  -5  -4    9.30    9.51   0
  15   1  -1  154.68   10.13   0
  15   5   2  566.00   12.22   0
  15   7   4   42.37   10.25   0
  15   9   6   37.75   11.48   0
  15  13  12   65.49   12.01   0
  15  15  17   12.67   15.71   0
  16 -20  -3   50.13   13.27   0
  16 -16  -4   50.34   13.31   0
  16  -8  -4   19.30   10.25   0
  16  -6  -4   13.25    8.03   0
  16  -4  -3  100.46   11.26   0
  16   2   0   37.48   10.16   0
  16  10   8   63.63   12.75   0
  16  14  15   37.94   14.85   0
  17 -13  -4   51.76   13.44   0
  17 -11  -4    9.35   12.34   0
  17  -9  -4   72.69   11.46   0
  17  -5  -3   30.51   12.31   0
  17  -3  -2   54.43   11.87   0
  17   1   0  158.06   12.22   0
  17   3   1   34.99    8.64   0
  17   5   3   26.71   11.95   0
  17   7   5   10.14   13.27   0
  18 -16  -3   23.05   15.35   0
  18  -8  -3  208.27   13.87   0
  18  -4  -2   55.62   13.88   0
  18   0   0  175.28   13.06   0
  18   4   3  196.60   13.60   0
  18   8   7   60.10   16.11   0
  18  10  10   47.02   14.95   0
  18  12  13   23.11   17.61   0
  19 -11  -3    2.20   14.12   0
  19  -7  -2  195.76   14.86   0
  19  -3  -1  294.97   15.49   0
  19  -1   0  543.81   16.65   0
  19   1   1   45.73   10.24   0
  19   3   3   58.16   13.89   0
  19   9   9   87.67   17.07   0
  20 -12  -2   14.41   17.72   0
  20 -10  -2   85.23   17.56   0
  20  -6  -1   59.95   15.55   0
  20  -2   0   33.44   11.82   0
  20   8   9   58.92   19.00   0
  20  10  12   11.20   20.62   0
  21 -11  -1   13.65   18.02   0
  21  -9  -1  103.77   20.07   0
  21  -5   0  424.83   20.42   0
  21  -1   2   62.53   17.66   0
  21   1   3   34.14   17.27   0
  21   7   9   16.18   18.77   0
  22  -4   1   87.89   19.42   0
  22  -2   2   29.29   19.25   0
  22   0   3   29.50   14.12   0
  22   2   5   17.45   20.69   0
 -15 -13  20   54.31   17.91   0
 -15 -13  21   35.66   18.78   0
 -15 -11  20  160.97   16.83   0
 -15 -11  21    2.93   16.45   0
 -15  -9  21   15.64   16.20   0
 -15  -7  22  137.88   17.86   0
 -15  -5  23   -2.68   15.67   0
 -15  -5  24    6.08   15.98   0
 -15  -3  26   47.35   18.38   0
 -15  -3  27   15.27   17.56   0
 -14 -16  17   71.18   17.61   0
 -14 -16  18   33.36   17.57   0
 -14 -14  17   76.67   17.18   0
 -14 -12  17  184.96   16.71   0
 -14 -10  17  101.95   14.48   0
 -14  -8  18   -0.33   12.56   0
 -14  -6  19   12.93   12.37   0
 -14  -2  22   31.52   14.67   0
 -14  -2  23   59.75   11.28   0
 -14   0  25   79.19   15.69   0
 -14   0  26   -2.22   15.79   0
 -13 -19  16    2.97   18.90   0
 -13 -15  14   12.59   15.25   0
 -13 -13  14   46.63   14.03   0
 -13  -9  14  255.14   11.57   0
 -13  -7  15  124.10   11.98   0
 -13  -3  18   80.51    8.85   0
 -13  -1  20   11.13   11.48   0
 -13   1  22  215.95   13.23   0
 -13   1  23   36.22   11.79   0
 -13   3  26   50.93   13.06   0
 -13   3  27   52.69   14.80   0
 -12 -20  14   25.26   17.66   0
 -12 -18  13   87.77   15.13   0
 -12 -16  12   52.97   13.79   0
 -12 -14  12   -4.12    9.26   0
 -12   2  20   29.17   10.94   0
 -12   4  24    7.00   11.79   0
 -12   6  30   24.51   15.08   0
 -12   6  31   27.66   15.89   0
 -11 -21  12  263.48   16.47   0
 -11  -9  10    1.14    6.41   0
 -11  -7  10  573.66   10.11   0
 -11  -5  11  126.29    8.69   0
 -11  -3  12   80.70    7.60   0
 -11  -1  14   18.55    7.38   0
 -11   5  22  248.13   10.64   0
 -11   7  27   20.52   13.18   0
 -11   7  28    7.16   12.39   0
 -10 -22  11   51.77   13.72   0
 -10  -8   8  156.22    7.75   0
 -10  -2  11   80.38    6.72   0
 -10   4  17  127.94    8.20   0
 -10   6  21   54.81    8.52   0
 -10   8  26   90.46   11.07   0
  -9 -21   8  -10.01   11.90   0
  -9 -15   6   53.77    8.63   0
  -9 -13   6  415.93    9.57   0
  -9 -11   6 1440.75   10.02   0
  -9  -9   6 1230.04   10.26   0
  -9   9  25  125.95    9.22   0
  -8 -22   7   84.20   11.85   0
  -8 -20   6   37.29   10.29   0
  -8   8  19  195.25    6.68   0
  -8  10  24  269.12    8.35   0
  -7 -23   6    9.24   12.35   0
  -7 -21   5  137.72   10.12   0
  -7 -19   4  103.43    9.78   0
  -7 -11   3   86.61    5.61   0
  -7   1   8 1987.09    8.75   0
  -6 -26   7   16.42   14.47   0
  -5 -25   5   24.99   11.36   0
  -5   5   9  237.04    3.60   0
  -5  13  24   19.83    5.98   0
  -4 -24   3   31.37    9.21   0
  -4 -22   2   14.70    7.56   0
  -4 -16   0   27.30    4.51   0
  -3  15  26   28.16    5.41   0
  -1 -25   1   62.27    7.03   0
  -1 -21  -1  244.24    5.41   0
   0 -26   1   49.56    6.98   0
   1   1   0 1192.69    2.09   0
   2  -4  -3  836.49    2.45   0
   3   1  -1  345.21    2.54   0
   3   7   4   56.91    2.10   0
   4  -2  -3   82.79    2.30   0
   4  14  14  410.54    4.47   0
   6   6   2  345.05    4.66   0
   6   8   4  197.11    4.60   0
   6  16  18   53.67    6.17   0
   6  18  25   18.07    6.86   0
   7 -23  -3   75.92    4.64   0
   7   1  -2  419.13    5.05   0
   7   5   1 2131.47    8.83   0
   7   9   5  138.21    4.95   0
   7  15  15  104.58    6.19   0
   8 -18  -5   80.51    5.09   0
   8   4   0  124.78    4.97   0
   8  12   9  712.72    7.52   0
   8  18  24   25.28    8.85   0
   9 -25  -2    6.15    6.50   0
   9 -21  -4   22.73    6.23   0
   9   9   5  190.91    6.47   0
   9  13  11  203.30    7.90   0
   9  15  15   84.93    8.77   0
  10 -18  -5  157.81    7.08   0
  10  -6  -5  215.78    6.27   0
  10   4   0  499.26    7.23   0
  10   8   4  100.76    6.32   0
  10  12   9   34.26    7.13   0
  10  18  24   24.04    9.79   0
  11 -23  -3   73.63    8.60   0
  11  -3  -4  337.49    7.27   0
  11  -1  -3  270.57    7.08   0
  11   1  -2  415.94    7.31   0
  11   5   1  419.39    7.88   0
  11   7   3  265.12    7.82   0
  11   9   5  220.95    7.83   0
  11  11   8  222.81    8.13   0
  11  13  11  174.74    8.56   0
  11  15  15   52.20    9.12   0
  11  17  21   27.28   12.03   0
  12 -20  -4  200.67    9.50   0
  12  -4  -4  113.83    7.39   0
  12   6   2  690.01    9.57   0
  12  16  18   96.46   10.78   0
  13 -15  -5   17.28    9.56   0
  13  -9  -5   84.86    8.51   0
  13   3   0  155.35    8.52   0
  13  13  12   55.91   10.75   0
  13  15  16  188.58   12.09   0
  14 -18  -4   47.08   11.19   0
  14 -14  -5  103.76    9.56   0
  14 -12  -5  330.40   10.52   0
  14 -10  -5  129.81    9.26   0
  14   4   1  499.60   10.40   0
  14   6   3  193.38   10.05   0
  14   8   5  324.41   10.90   0
  15 -17  -4   29.52   11.00   0
  15  -7  -4   51.53   10.00   0
  15  -1  -2   36.92    6.86   0
  15  13  13  101.81   13.15   0
  15  15  18   53.10   15.88   0
  16 -14  -4   31.50   11.81   0
  16 -12  -4   80.67   11.98   0
  16 -10  -4  209.79   11.70   0
  16  -2  -2   12.74    9.94   0
  16   4   2   38.95   10.59   0
  16   6   4    5.71   11.48   0
  16   8   6   33.51   12.35   0
  16  10   9  102.43   12.40   0
  16  14  16   -1.78   15.04   0
  17 -17  -3   22.07   13.78   0
  17  -7  -3   94.63   12.27   0
  17  -1  -1   22.90    8.52   0
  17   3   2   46.09   12.12   0
  17   9   8   36.04   13.92   0
  17  11  11   23.44   15.80   0
  17  13  15   12.44   16.09   0
  18 -14  -3   45.71   14.49   0
  18 -12  -3  255.20   14.70   0
  18 -10  -3   69.63   13.91   0
  18  -6  -2   25.07   13.38   0
  18   6   5  122.30   10.44   0
  18  12  14    1.43   17.92   0
  19 -15  -2   91.31   17.32   0
  19  -9  -2   41.58   15.77   0
  19  -5  -1   48.01   16.04   0
  19   1   2   47.73   14.51   0
  19   7   7   85.84   12.93   0
  19   9  10   10.58   17.91   0
  19  11  13   -3.05   19.82   0
  20  -8  -1  163.49   17.01   0
  20  -4   0  113.78   17.70   0
  20  -2   1  131.73   16.71   0
  20   0   2   21.33   15.44   0
  20   4   5   39.36   15.88   0
  20   6   7   41.13   17.15   0
  20   8  10    5.92   17.72   0
  21  -7   0   37.32   18.67   0
  21   1   4    3.65   17.00   0
  21   5   7   14.52   18.09   0
  21   7  10   -1.48   19.10   0
  22  -6   1   28.65   18.71   0
  22  -4   2   33.50   22.66   0
  22  -2   3  133.56   21.87   0
  22   4   7   39.02   15.39   0
 -16 -10  23   56.80   19.89   0
 -16  -8  24   -3.59   21.20   0
 -16  -6  26   13.47   22.31   0
 -15 -15  19   10.63   20.93   0
 -15 -15  20    0.12   15.87   0
 -15 -13  19   33.39   19.35   0
 -15 -11  19   34.54   16.65   0
 -15  -9  19   84.75   14.52   0
 -15  -9  20  146.97   15.88   0
 -15  -7  20   16.31   13.96   0
 -15  -7  21   52.97   11.41   0
 -15  -5  22  141.34   17.07   0
 -15  -3  24   38.63   17.23   0
 -15  -3  25   19.30   13.26   0
 -15  -1  27   10.34   18.06   0
 -15  -1  28   53.40   19.50   0
 -14 -18  17  125.65   21.06   0
 -14 -14  16   84.04   16.62   0
 -14 -12  16    4.84   14.14   0
 -14 -10  16    1.55   14.21   0
 -14  -8  17   50.11    9.62   0
 -14  -6  17   51.70   11.50   0
 -14  -6  18   10.14    8.96   0
 -14  -2  21  200.34   14.60   0
 -14   0  23   47.79   13.15   0
 -14   0  24   24.47   14.98   0
 -14   2  28    4.88   17.12   0
 -14   2  29   34.09   18.15   0
 -13 -19  15   16.13   19.05   0
 -13 -17  14   18.14   16.13   0
 -13 -15  13   59.47   13.68   0
 -13 -13  13  110.58   13.47   0
 -13  -7  14   19.61   11.70   0
 -13  -3  17  170.99    9.04   0
 -13  -1  19   70.90    8.81   0
 -13   1  21   90.17   12.66   0
 -13   3  25   51.32   13.44   0
 -12 -20  13   75.29   17.18   0
 -12 -18  12   -3.32   14.48   0
 -12 -16  11   54.23   13.25   0
 -12 -12  11   92.91   11.58   0
 -12 -10  11   20.12   10.57   0
 -12  -6  12  108.02    9.62   0
 -12  -2  15  223.86    7.62   0
 -12   0  17   57.88    6.98   0
 -12   4  23  125.92   11.58   0
 -12   6  28    6.03   13.43   0
 -12   6  29   23.50   14.82   0
 -11 -21  11   15.98   13.67   0
 -11 -19  10   10.88   12.46   0
 -11 -15   9  113.84   11.28   0
 -11 -13   9  112.04    7.53   0
 -11 -11   9  109.03    6.88   0
 -11  -9   9   39.47    8.27   0
 -11  -1  13   -5.35    7.55   0
 -11   3  18  313.61    7.68   0
 -11   7  26   82.74   11.90   0
 -10 -22  10  104.71   14.50   0
 -10 -20   9   47.26   12.96   0
 -10 -10   7  481.47    9.28   0
 -10  -4   9  388.59    8.19   0
 -10   0  12   30.09    6.57   0
 -10   8  24   20.36   10.57   0
 -10   8  25  255.34   10.95   0
  -9 -23   9   58.17   14.13   0
  -9 -17   6   31.12    9.35   0
  -9  -7   6   28.77    6.33   0
  -9  -5   7   33.80    5.59   0
  -9  -1   9  120.85    5.73   0
  -9   1  11  128.09    5.97   0
  -9   9  24   25.02    8.41   0
  -8 -24   8   18.79   13.02   0
  -8 -18   5   69.23    8.31   0
  -8 -10   4  751.25    7.96   0
  -8  -6   5  108.52    5.75   0
  -8   2  10   39.16    4.91   0
  -8   4  12  143.85    5.45   0
  -8   6  15   52.14    5.67   0
  -8  10  23    8.37    8.11   0
  -7 -25   7   52.11   13.65   0
  -7  -9   3  279.52    4.55   0
  -7  -5   4   17.68    4.71   0
  -7  -3   5 1311.84    7.46   0
  -7  -1   6 2172.06    9.56   0
  -7   9  18   49.17    5.19   0
  -7  11  23   76.60    6.42   0
  -6 -24   5   20.96   10.52   0
  -6  10  18  403.92    5.76   0
  -6  12  23   14.61    6.48   0
  -5 -27   6    7.75   13.04   0
  -5 -17   1  497.46    6.84   0
  -5  -7   1  245.77    4.08   0
  -5   1   5 2065.81    6.74   0
  -5   7  11  244.65    4.38   0
  -5   9  14  264.80    4.57   0
  -4  14  24   41.58    5.58   0
  -3 -27   4   13.33   10.60   0
  -3   1   3 1717.14    4.29   0
  -3  13  19  145.05    3.91   0
  -2 -24   1   48.69    7.02   0
  -2 -22   0  101.56    5.80   0
  -2 -16  -2  136.46    4.10   0
  -2  14  20  241.07    3.28   0
  -1 -19  -2   64.36    4.12   0
  -1 -13  -3  458.10    3.24   0
   1 -27   1   17.76    5.89   0
   3  -3  -3 2421.66    4.99   0
   3  -1  -2 2803.29    5.49   0
   3  17  24    0.73    4.17   0
   4 -14  -5  753.52    3.35   0
   4 -10  -5   48.67    2.20   0
   4   4   1 1166.65    4.78   0
   4  18  28   26.29    6.05   0
   5  13  12   63.68    4.35   0
   5  17  22    8.47    5.76   0
   6 -26  -1   11.52    4.01   0
   6   2  -1  910.81    5.56   0
   6  18  26    8.53    7.74   0
   7  11   8  244.29    5.44   0
   7  17  21   82.31    7.27   0
   8  -6  -5   95.05    4.72   0
   8   6   2  938.95    7.26   0
   8  16  18  164.86    8.32   0
   8  18  25   42.29    9.74   0
   9 -23  -3   26.23    6.39   0
   9  -3  -4  362.53    4.77   0
   9  -1  -3  736.20    7.09   0
   9   7   3  220.05    5.96   0
   9  17  21   29.93    9.93   0
  10   2  -1  475.65    7.09   0
  10   6   2   60.21    5.98   0
  10  16  18    5.72    8.59   0
  11 -17  -5  114.78    6.78   0
  11  -7  -5  288.70    7.20   0
  11  15  16   14.39   10.13   0
  11  17  22   55.20   12.28   0
  12 -24  -2   45.14   10.49   0
  12 -22  -3   31.10    9.72   0
  12 -16  -5  179.68    7.89   0
  12  -8  -5  175.74    7.84   0
  12  -2  -3  286.76    8.01   0
  12   0  -2   23.86    7.03   0
  12  10   7  309.44    9.27   0
  12  12  10   40.04    8.85   0
  12  14  14   82.45   10.64   0
  12  16  19   43.05   13.26   0
  13 -19  -4   59.89    9.05   0
  13 -13  -5   13.57    8.35   0
  13  -5  -4  999.35   10.93   0
  13  -3  -3  544.17    9.23   0
  13   1  -1  275.80    9.13   0
  13   5   2   99.15    8.46   0
  13   7   4  315.07    9.16   0
  13  11   9   64.34    9.88   0
  13  15  17    1.60   13.46   0
  14  -4  -3  163.11    8.96   0
  14   2   0  129.19    9.55   0
  14  10   8   36.44   10.54   0
  14  12  11   39.85   10.98   0
  14  14  15   38.18   12.17   0
  14  16  20   46.85   14.21   0
  14  16  21   17.03   16.31   0
  15 -19  -3   95.78   12.68   0
  15 -15  -4   19.82   10.76   0
  15 -13  -4   75.44   11.40   0
  15 -11  -4  576.57   12.86   0
  15  -9  -4  469.04   11.25   0
  15  -5  -3   77.16   10.03   0
  15   5   3   86.02   10.65   0
  15   7   5   54.35   10.99   0
  15   9   7  159.19    9.17   0
  15  11  10    7.66   11.61   0
  15  13  14   58.49   13.56   0
  15  15  19    0.76   17.07   0
  16 -18  -3  128.84   12.93   0
  16  -6  -3  147.96   10.59   0
  16   2   1   98.83   10.86   0
  16   8   7   69.77   12.12   0
  16  12  13  114.86   13.47   0
  16  14  17   67.08   16.21   0
  17 -15  -3   54.49   13.92   0
  17 -11  -3   10.29   12.85   0
  17  -5  -2   32.85   12.31   0
  17  -3  -1   39.58   11.75   0
  17   1   1   24.45   12.25   0
  17   7   6   37.38   10.30   0
  17   9   9   24.84   14.37   0
  17  11  12    5.61   16.21   0
  17  13  16   28.80   16.15   0
  18 -16  -2   27.33   14.11   0
  18  -8  -2   28.01   13.24   0
  18  -4  -1  184.00   14.20   0
  18  -2   0  181.29   13.39   0
  18   0   1  158.90   12.97   0
  18   4   4   94.71   13.52   0
  18   8   8   36.23   11.62   0
  18  10  11  123.41   15.85   0
  18  12  15   87.80   18.34   0
  19 -13  -2   83.67   14.91   0
  19 -11  -2   24.77   11.80   0
  19  -7  -1   47.32   15.51   0
  19  -3   0  165.67   11.38   0
  19  -1   1   47.25   10.30   0
  19   3   4   59.39   15.28   0
  19   7   8   28.50   17.67   0
  19   9  11   21.41   18.25   0
  19  11  14    6.31   19.69   0
  20 -12  -1   28.19   17.72   0
  20 -10  -1   61.58   17.84   0
  20  -6   0  112.82   16.84   0
  20   0   3   62.12   14.85   0
  20   2   4   10.56   15.16   0
  20   4   6   25.89   17.55   0
  20   8  11   45.89   17.77   0
  21 -11   0    1.59   19.49   0
  21  -9   0   20.37   17.92   0
  21  -5   1   24.20   18.10   0
  21  -3   2   38.38   18.90   0
  21  -1   3   34.50   18.28   0
  21   3   6   16.09   18.89   0
  22  -6   2   62.87   21.42   0
  22   2   6    2.60   15.43   0
  22   4   8   -4.66   19.80   0
 -16 -12  21   13.97   20.99   0
 -16 -10  22   17.68   19.47   0
 -16  -8  22   -2.00   16.75   0
 -16  -8  23   84.36   19.97   0
 -16  -6  24   14.16   20.24   0
 -16  -6  25   52.22   16.12   0
 -16  -4  26   20.15   20.05   0
 -15 -15  18   51.63   20.71   0
 -15 -13  18   15.55   18.09   0
 -15 -11  18   20.02   16.36   0
 -15  -9  18   35.60   15.51   0
 -15  -7  19   25.12   14.73   0
 -15  -5  20   61.11   14.36   0
 -15  -5  21    9.03   14.48   0
 -15  -3  22   46.26   16.18   0
 -15  -3  23   15.82   15.50   0
 -15  -1  25    8.63   16.53   0
 -15  -1  26    0.21   16.05   0
 -14 -18  16   32.26   18.94   0
 -14 -16  15   29.35   17.45   0
 -14 -14  15   31.00   16.82   0
 -14 -12  15   96.35   14.37   0
 -14  -8  16   13.10    8.85   0
 -14  -6  16   60.50   11.21   0
 -14  -4  18    6.03   12.00   0
 -14   2  26   10.58   15.75   0
 -14   2  27   35.64   15.11   0
 -13 -19  14  100.09   19.12   0
 -13 -17  13   10.79   16.44   0
 -13 -13  12   51.28   13.16   0
 -13 -11  12   -2.21   10.85   0
 -13  -9  13  104.44    8.44   0
 -13  -7  13  387.46   11.10   0
 -13  -5  14   33.46   10.72   0
 -13  -3  16  203.30    8.53   0
 -13  -1  18  276.67    9.15   0
 -13   1  20   17.64   11.98   0
 -13   3  23   23.46   12.00   0
 -13   3  24   56.27   11.99   0
 -13   5  28  113.93   13.99   0
 -13   5  29   -1.35   15.31   0
 -13   5  30    1.02   14.78   0
 -12 -22  13   33.59   17.04   0
 -12 -20  12   62.93   16.83   0
 -12 -18  11  109.83   14.30   0
 -12 -14  10   94.23   12.53   0
 -12 -12  10   45.59   10.84   0
 -12 -10  10   35.96   10.27   0
 -12  -8  11  327.65    8.25   0
 -12  -2  14   44.03    9.35   0
 -12   2  18   15.46    9.90   0
 -12   4  21   57.55    9.91   0
 -12   4  22   35.65   10.34   0
 -12   6  26   91.28   12.65   0
 -12   6  27   17.08   12.11   0
 -11 -23  12   41.85   17.55   0
 -11 -17   9  104.58   11.93   0
 -11 -13   8   90.88   10.12   0
 -11  -7   9   57.18    8.49   0
 -11  -5  10  865.77   10.55   0
 -11   5  20   12.95    9.24   0
 -11   7  24   40.42   11.41   0
 -11   7  25   38.33   11.02   0
 -10 -24  11   59.40   16.78   0
 -10 -22   9   85.27   15.18   0
 -10 -20   8   11.70   12.32   0
 -10 -16   7  132.82    9.73   0
 -10  -2  10  313.03    6.13   0
 -10   6  19    6.18    8.35   0
 -10   8  23   42.21   10.03   0
 -10  10  31   20.27   13.77   0
  -9 -23   8   22.02   14.18   0
  -9 -19   6  129.08   10.76   0
  -9 -11   5   73.81    7.77   0
  -9   7  18   -1.23    7.74   0
  -9  11  30   55.92   12.95   0
  -9  11  31    8.52   11.52   0
  -8 -22   6   23.70   11.10   0
  -8 -20   5  115.06   10.23   0
  -8 -16   4   32.04    7.92   0
  -8  -8   4  570.31    7.14   0
  -8  10  22    6.46    7.84   0
  -8  12  30    7.69   10.89   0
  -8  12  31   18.90   10.38   0
  -7  11  22   21.07    7.04   0
  -7  13  30    7.26    9.62   0
  -7  13  31   51.70   10.72   0
  -6 -26   6    2.56   13.54   0
  -6 -18   2  189.01    7.15   0
  -6 -12   1  282.62    6.40   0
  -6  -4   3  276.88    4.73   0
  -6   6  11   89.90    4.06   0
  -6  14  31   17.43   10.24   0
  -5 -23   3  208.99    9.79   0
  -5  13  23   74.38    5.55   0
  -4 -26   4   30.07   10.69   0
  -4 -18   0   75.47    5.47   0
  -4   0   3   61.65    2.47   0
  -4   8  11  401.67    3.44   0
  -4  10  14   68.96    3.24   0
  -4  12  18   44.33    4.19   0
  -3  15  25  111.23    5.08   0
  -2 -26   2   29.17    8.39   0
  -2  16  27    3.94    4.23   0
  -1 -27   2   41.05    8.43   0
  -1 -11  -3  573.10    3.14   0
   1 -15  -4  125.08    1.46   0
   2  -8  -4  884.55    2.15   0
   2   0  -1   50.30    1.10   0
   3  13  13  141.06    3.31   0
   4   8   5  957.77    4.80   0
   5 -15  -5  396.05    3.68   0
   5  -9  -5  793.37    4.69   0
   5   3   0  737.15    4.73   0
   6 -20  -4    5.52    3.82   0
   6  -8  -5  663.56    5.38   0
   6  -4  -4 1442.86    6.23   0
   6  10   7  287.51    4.98   0
   6  12  10  360.49    5.14   0
   7 -17  -5  155.02    4.40   0
   7  -7  -5  634.67    5.57   0
   7  15  16   11.33    6.14   0
   8  -4  -4  110.82    4.74   0
   8   2  -1  620.89    6.15   0
   8  10   7  218.82    6.10   0
   8  12  10   49.07    6.67   0
   8  18  26   20.33   10.34   0
   9 -17  -5   66.22    5.69   0
   9  -7  -5  459.81    6.26   0
   9  17  22   -2.37    9.54   0
  10 -20  -4   25.08    6.91   0
  10 -16  -5   44.23    6.83   0
  10  -8  -5  544.22    7.30   0
  10  -4  -4  404.49    6.42   0
  10  -2  -3  682.31    7.61   0
  10   0  -2 1060.36    8.34   0
  10  10   7  454.20    8.37   0
  10  12  10  356.21    8.36   0
  10  14  14   -3.91    9.09   0
  10  16  19   77.21   10.31   0
  11 -15  -5   93.21    6.90   0
  11  -9  -5  231.60    7.00   0
  11  -5  -4   90.21    6.50   0
  11   3   0   20.88    4.43   0
  11   9   6   59.76    7.92   0
  11  11   9  103.29    7.68   0
  11  13  12  117.37    8.65   0
  12 -14  -5   28.29    7.52   0
  12 -12  -5   47.25    7.11   0
  12 -10  -5   68.09    6.90   0
  12  -6  -4  109.16    7.86   0
  12   6   3  238.84    8.33   0
  12   8   5  169.59    8.34   0
  12  12  11   84.73    8.98   0
  12  16  20   12.19   12.13   0
  13 -23  -2   59.24   11.14   0
  13 -21  -3   24.28    9.70   0
  13 -17  -4  190.63   10.57   0
  13  -7  -4  304.36    9.08   0
  13  -1  -2  869.99    8.86   0
  13   9   7  212.03    9.53   0
  13  13  13  115.54   11.03   0
  13  15  18   33.22   13.74   0
  14 -22  -2   52.11   12.51   0
  14 -20  -3   54.34   10.59   0
  14 -16  -4  112.40    9.74   0
  14 -10  -4   77.69    8.89   0
  14  -8  -4   47.02    9.02   0
  14   4   2   86.24    9.28   0
  14   6   4  143.34    9.90   0
  14  12  12    8.73   11.67   0
  14  14  16   80.44   12.92   0
  15 -21  -2    2.30   13.87   0
  15  -3  -2  194.71   10.30   0
  15   9   8  390.90   12.88   0
  15  11  11   45.28   12.22   0
  16 -20  -2   14.27   13.29   0
  16 -16  -3   43.09   12.61   0
  16 -10  -3  153.54   11.26   0
  16  -8  -3  192.77   11.57   0
  16  -4  -2   28.47    7.74   0
  16  -2  -1  111.04   10.56   0
  16   0   0   72.01    7.78   0
  16   6   5  133.43   12.38   0
  16  14  18   -2.27   16.27   0
  17 -17  -2    2.27   14.80   0
  17  -7  -2   23.78   12.48   0
  17   3   3  201.09   12.73   0
  17   7   7   21.25   13.80   0
  17  11  13   20.65   14.99   0
  17  13  17    8.28   16.63   0
  18 -14  -2   40.04   14.60   0
  18 -12  -2   21.23   14.02   0
  18 -10  -2   77.19   13.40   0
  18  -6  -1   53.45   13.90   0
  18   2   3   86.56   12.98   0
  18  12  16   -2.10   18.42   0
  19 -15  -1   10.35   16.71   0
  19 -13  -1   -0.71   14.72   0
  19 -11  -1   34.36   15.26   0
  19  -9  -1   28.70   15.09   0
  19  -5   0   24.78   15.32   0
  19  -3   1  247.41   16.31   0
  19  -1   2   44.12   15.03   0
  19   1   3   38.78   13.96   0
  19   3   5   30.81   14.29   0
  19   7   9   56.30   17.59   0
  19   9  12  159.56   17.35   0
  19  11  15    4.96   20.42   0
  20  -8   0   26.29   16.44   0
  20  -4   1  177.02   13.03   0
  20   2   5   63.66   16.94   0
  20   4   7  102.90   17.20   0
  21  -9   1   97.83   18.08   0
  21  -7   1  160.63   18.01   0
  21  -5   2   26.23   19.82   0
  21  -3   3   15.23   17.10   0
  21  -1   4   17.19   18.37   0
  21   3   7   73.73   20.06   0
  21   7  11    9.37   15.81   0
  22  -4   3   58.87   15.63   0
  22  -2   4   16.30   15.49   0
  22   0   6   18.59   18.91   0
  22   2   7   49.87   18.98   0
  22   4   9   28.09   22.61   0
 -16 -12  20   21.71   20.60   0
 -16 -10  20   24.91   18.12   0
 -16 -10  21   22.39   14.06   0
 -16  -8  21   57.26   18.07   0
 -16  -6  22   82.39   18.52   0
 -16  -4  24    3.60   18.95   0
 -16  -2  27   61.71   20.63   0
 -15 -17  17   55.48   18.90   0
 -15 -15  17   18.96   18.97   0
 -15 -13  17   15.63   16.59   0
 -15 -11  17   -6.73   14.07   0
 -15  -9  17   -1.25   15.25   0
 -15  -5  19   22.28   14.49   0
 -15  -3  21  110.75   15.73   0
 -15  -1  23   23.87   14.31   0
 -15  -1  24  108.83   16.16   0
 -15   1  27    6.29   18.18   0
 -15   1  28   44.87   19.40   0
 -14 -18  15   67.15   18.70   0
 -14 -16  14   35.46   15.69   0
 -14 -14  14   12.44   15.99   0
 -14 -12  14   28.40   14.36   0
 -14  -8  15   58.35    9.39   0
 -14  -4  17  172.36   12.44   0
 -14  -2  19  198.11   10.10   0
 -14   0  21   64.13   13.59   0
 -14   2  24   31.92   14.15   0
 -14   2  25   72.81   14.51   0
 -14   4  29   42.94   15.48   0
 -13 -19  13   47.61   17.85   0
 -13 -17  12   78.54   15.43   0
 -13 -15  12  227.49   14.37   0
 -13  -9  12   13.59   10.86   0
 -13  -3  15  317.11   11.53   0
 -13  -1  17   94.12    8.25   0
 -13   1  19   91.93   11.67   0
 -13   3  22   28.36   11.97   0
 -13   5  26   -3.26   14.52   0
 -13   5  27   10.54   14.29   0
 -12 -20  11   90.37   14.98   0
 -12 -16  10  155.99   12.59   0
 -12  -4  12   22.88    8.11   0
 -12  -2  13  365.16    9.59   0
 -12   0  15  114.19    9.53   0
 -12   2  17  268.02    9.89   0
 -12   4  20    0.10    9.12   0
 -12   6  25   17.11   12.14   0
 -11 -23  11   42.22   16.87   0
 -11 -21  10   -1.44   14.41   0
 -11 -19   9  184.11   14.40   0
 -11 -17   8   10.58   11.40   0
 -11 -15   8    5.64   10.09   0
 -11  -1  12  700.89    9.78   0
 -11   1  14   12.53    7.64   0
 -11   7  23   32.05    9.33   0
 -11   9  30   25.42   14.01   0
 -10 -24  10    2.87   16.28   0
 -10 -18   7  109.52   11.40   0
 -10 -14   6   81.57    9.66   0
 -10 -12   6  344.04    9.80   0
 -10  -6   7    4.17    6.81   0
 -10   2  13    2.62    4.76   0
 -10   4  15  175.03    7.84   0
 -10   6  18   -3.32    7.51   0
 -10   8  22   -0.58    9.56   0
 -10  10  29   55.67   13.31   0
 -10  10  30    1.12   12.27   0
  -9 -25   9   20.75   15.53   0
  -9 -17   5   70.62    9.10   0
  -9  -5   6   44.47    5.51   0
  -9  -3   7   58.53    5.54   0
  -9   1  10  871.09    7.88   0
  -9   9  22   52.73    8.04   0
  -9  11  28    5.00   11.05   0
  -9  11  29    2.71   10.07   0
  -8 -24   7   55.75   12.88   0
  -8 -18   4   52.55    8.79   0
  -8 -12   3  867.75    8.74   0
  -8  -4   5  511.39    6.38   0
  -8   6  14 1314.83    8.82   0
  -8   8  17   95.86    6.90   0
  -8  12  28   57.04   10.55   0
  -8  12  29   57.05    9.60   0
  -7 -25   6   37.44   13.68   0
  -7 -15   2  100.24    6.33   0
  -7 -13   2   24.02    5.72   0
  -7 -11   2  162.43    5.98   0
  -7   5  11  276.85    5.33   0
  -7   9  17  199.19    5.50   0
  -7  13  29   85.51   10.09   0
  -6 -14   1    8.59    5.05   0
  -6 -10   1  776.76    6.57   0
  -6   0   5  700.21    7.00   0
  -6  12  22  167.65    6.34   0
  -6  14  30   15.41    9.38   0
  -5 -25   4   32.72    9.67   0
  -5 -15   0  325.84    5.60   0
  -5 -11   0   40.86    4.29   0
  -4 -12  -1  440.36    4.83   0
  -4  -6   0  568.13    3.95   0
  -3 -25   2   61.81    8.78   0
  -3 -21   0  109.37    6.09   0
  -2  12  15  202.04    2.42   0
  -1  -3  -1   38.21    0.74   0
  -1  -1   0 1159.19    2.03   0
   0 -28   2   39.24    7.78   0
   0 -18  -3   52.28    2.90   0
   0  10  10  107.26    1.10   0
   2   8   6  134.40    2.05   0
   2  14  16   82.46    3.10   0
   4   6   3  103.92    2.60   0
   4  16  20    5.48    4.76   0
   5  -5  -4 1520.35    5.60   0
   5  17  23   26.36    6.45   0
   6   0  -2 2222.92    7.21   0
   6  14  14  179.02    5.04   0
   6  16  19   50.12    6.10   0
   6  18  27   10.44    7.54   0
   7   3   0  106.52    4.37   0
   7   9   6    5.92    4.66   0
   7  13  12    4.34    4.82   0
   7  17  22  220.33    7.94   0
   8 -26  -1   22.32    6.56   0
   8 -16  -5   65.21    5.17   0
   8  -8  -5   88.68    4.70   0
   8  -2  -3  469.96    5.70   0
   8   0  -2  108.47    4.61   0
   8  14  14  224.87    6.75   0
   8  16  19   92.82    8.60   0
   9 -15  -5   84.72    5.81   0
   9  -9  -5  201.08    6.01   0
   9   9   6 1202.59    9.23   0
   9  13  12   24.29    6.37   0
  10 -24  -2   30.41    8.07   0
  10 -22  -3   58.45    7.29   0
  10 -14  -5  306.50    7.55   0
  10   4   1  321.08    6.77   0
  10   6   3  345.70    7.06   0
  10   8   5  558.49    8.19   0
  11 -19  -4  156.64    7.42   0
  11 -13  -5  184.84    6.75   0
  11 -11  -5   50.61    6.40   0
  11  -3  -3  279.62    6.94   0
  11  -1  -2  440.58    7.40   0
  11   1  -1  203.06    6.56   0
  11   7   4   21.62    6.72   0
  11  15  17   58.85    9.32   0
  11  17  23   30.33   10.96   0
  12 -18  -4   43.19    7.95   0
  12   2   0   54.42    7.67   0
  12  14  15   12.06   10.14   0
  12  16  21   43.17   13.65   0
  13 -15  -4  136.39   10.30   0
  13  -9  -4   47.23    8.20   0
  13  -5  -3  182.08    8.54   0
  13   5   3  146.54    8.93   0
  13   7   5   68.71    8.80   0
  13  11  10  241.71   10.54   0
  13  13  14   47.89   10.29   0
  14 -18  -3   66.71   11.50   0
  14 -14  -4   20.40    9.45   0
  14 -12  -4   63.49    9.38   0
  14  -6  -3  210.00    9.54   0
  14   2   1  786.29   11.55   0
  14  10   9   75.79    7.84   0
  14  14  17   69.16   12.30   0
  15 -17  -3  102.80   11.49   0
  15  -7  -3  181.94    7.96   0
  15   5   4   16.74   10.72   0
  15   7   6   92.23   11.13   0
  15  13  15   82.92   12.54   0
  15  15  20   -5.71   15.50   0
  16 -18  -2    0.38   13.69   0
  16 -14  -3   77.98   11.41   0
  16 -12  -3   60.28   11.84   0
  16  -6  -2  154.31   11.97   0
  16   2   2   26.07   10.30   0
  16   8   8    1.54   12.90   0
  16  12  14   16.50   12.97   0
  16  14  19   62.35   16.93   0
  17 -15  -2   11.29   14.14   0
  17 -11  -2  399.49   13.73   0
  17  -9  -2  348.39   12.94   0
  17  -5  -1   29.00   12.48   0
  17  -1   1   17.61   11.55   0
  17   1   2  291.28   13.02   0
  17   9  10  207.55   14.01   0
  17  13  18   26.53   17.43   0
  18 -16  -1   35.08   16.90   0
  18  -8  -1   92.99   13.74   0
  18  -4   0   53.84   13.67   0
  18   0   2  160.01   10.05   0
  18  12  17   33.27   19.58   0
  19  -7   0    7.77   15.75   0
  19   1   4  236.38   15.78   0
  19   5   7   47.59   12.70   0
  19   7  10   97.11   16.18   0
  19   9  13   19.24   17.12   0
  20 -12   0   -2.93   17.88   0
  20 -10   0   12.40   13.15   0
  20  -6   1   80.02   16.84   0
  20  -4   2   83.46   17.52   0
  20   6  10   37.80   18.08   0
  20   8  12   -2.41   17.61   0
  21 -11   1    7.46   18.48   0
  21  -7   2   12.58   19.53   0
  21   3   8   35.34   17.80   0
  21   5  10    1.03   21.99   0
  22  -6   3   26.62   15.42   0
  22  -4   4    7.25   21.96   0
 -16 -14  19   56.34   20.50   0
 -16 -12  18    6.79   17.46   0
 -16 -12  19   34.58   18.04   0
 -16 -10  19   36.68   17.59   0
 -16  -8  20   12.96   15.89   0
 -16  -6  21   50.40   18.18   0
 -16  -4  22   -5.95   16.73   0
 -16  -4  23  108.55   17.91   0
 -16  -2  25   66.24   18.87   0
 -16  -2  26   21.85   14.47   0
 -15 -17  16    2.74   19.78   0
 -15 -15  16   -7.07   17.10   0
 -15 -13  16   29.89   12.78   0
 -15 -11  16  368.51   13.19   0
 -15  -9  16  219.77   15.24   0
 -15  -7  17   10.25   13.89   0
 -15  -5  18  187.52   14.84   0
 -15  -3  20   79.76   13.64   0
 -15  -1  22    5.43   14.75   0
 -15   1  25    3.58   15.87   0
 -15   1  26   -3.02   16.14   0
 -14 -18  14    3.03   17.97   0
 -14 -16  13   90.86   15.33   0
 -14 -14  13  145.88   15.75   0
 -14  -8  14   22.33    8.67   0
 -14  -6  15   56.90    8.69   0
 -14  -2  18  122.09    9.82   0
 -14   0  20   33.96   12.87   0
 -14   2  23   70.46   13.30   0
 -14   4  27   70.36   15.74   0
 -14   4  28   42.89   16.05   0
 -13 -21  13    4.24   18.80   0
 -13 -19  12   32.43   17.37   0
 -13 -17  11   22.59   13.57   0
 -13 -15  11    1.95   13.37   0
 -13 -13  11   57.06    9.67   0
 -13 -11  11   -1.47   11.06   0
 -13  -9  11   46.07   10.75   0
 -13  -7  12  350.74    8.91   0
 -13  -3  14   35.94   10.35   0
 -13  -1  16    9.85    9.56   0
 -13   3  21   70.67   11.58   0
 -13   5  25   29.84   13.01   0
 -12 -22  12   37.89   16.72   0
 -12 -18  10   70.45   10.84   0
 -12 -16   9  100.67   12.79   0
 -12 -14   9  181.03   11.76   0
 -12 -12   9  116.04    7.99   0
 -12 -10   9   14.75    9.51   0
 -12  -6  10  305.31    9.91   0
 -12  -4  11   57.10    8.50   0
 -12   0  14    6.98    7.90   0
 -12   6  23   75.96   10.19   0
 -12   6  24    7.91   10.75   0
 -12   8  30    2.45   14.52   0
 -11 -21   9   20.65   14.11   0
 -11 -19   8  159.48   12.82   0
 -11 -15   7   60.09   10.76   0
 -11 -11   7  113.75    8.99   0
 -11  -5   9   53.67    5.78   0
 -11  -3  10  132.74    7.74   0
 -11   1  13    4.25    7.52   0
 -11   5  18  363.75    9.41   0
 -11   7  22  165.23    9.51   0
 -11   9  28   66.86   13.10   0
 -11   9  29   12.83   12.51   0
 -10 -22   8    9.85   13.67   0
 -10 -20   7   24.08   11.79   0
 -10 -16   6    9.20    6.98   0
 -10  -8   6  395.61    8.41   0
 -10  -2   9 1028.91    8.09   0
 -10   2  12  125.93    6.30   0
 -10  10  27   21.77   11.93   0
 -10  10  28    7.14   10.61   0
  -9 -23   7   76.48   13.02   0
  -9 -21   6  172.25   11.96   0
  -9 -11   4  164.74    7.50   0
  -9  -1   8   36.78    5.68   0
  -9   7  17  212.56    6.90   0
  -9  11  27   30.11    9.94   0
  -8 -22   5  157.88   12.38   0
  -8 -10   3  149.66    6.13   0
  -8  -6   4   11.40    4.93   0
  -8  -2   6  234.83    4.92   0
  -8  10  21   61.13    6.58   0
  -8  12  27   79.50    9.79   0
  -7 -17   2  275.81    7.42   0
  -7  -9   2  133.12    5.28   0
  -7  -5   3  502.88    5.77   0
  -7  11  21  133.56    6.67   0
  -7  13  28   34.46    9.07   0
  -6 -24   4   72.97    9.80   0
  -6 -16   1   32.26    5.84   0
  -6  14  29   24.86    8.45   0
  -5 -27   5   23.76   12.45   0
  -5  -9   0   85.76    3.92   0
  -5  -5   1  527.75    4.57   0
  -5  -1   3   71.71    3.08   0
  -5   3   6  550.66    4.15   0
  -5   5   8 1364.48    5.72   0
  -5  11  17  229.36    4.76   0
  -5  13  22   39.75    5.12   0
  -5  15  31   15.77    8.73   0
  -4 -24   2  113.47    9.00   0
  -4 -22   1   54.59    6.34   0
  -4 -10  -1   87.29    3.32   0
  -4   4   6 1810.52    5.36   0
  -4   6   8  114.80    2.89   0
  -4  14  23   50.34    4.74   0
  -3 -13  -2  150.87    3.97   0
  -3   5   6  770.65    3.29   0
  -2 -18  -2   62.10    4.46   0
   1  -3  -2  178.00    0.84   0
   2  12  12    2.06    2.33   0
   3  -7  -4   59.48    1.93   0
   3   9   7  374.61    3.44   0
   3  15  18   80.55    3.96   0
   4  10   8  945.23    5.53   0
   5 -13  -5  778.50    4.53   0
   5 -11  -5  322.05    3.61   0
   5   1  -1 1380.16    5.56   0
   5   5   2 1012.90    5.33   0
   5   7   4  730.25    5.13   0
   6 -10  -5    4.81    3.77   0
   6   4   1  926.88    5.23   0
   6   6   3  783.88    5.94   0
   6   8   5  664.34    5.85   0
   7  -9  -5  138.41    4.14   0
   7   5   2 1447.16    7.75   0
   7   7   4   14.84    4.21   0
   7  11   9  172.64    5.25   0
   7  17  23  108.55    8.87   0
   8 -22  -3   25.16    6.23   0
   8 -10  -5   15.92    4.35   0
   8   4   1  327.49    5.88   0
   8   6   3  238.08    5.57   0
   8   8   5   97.99    5.30   0
   9 -19  -4   37.46    6.51   0
   9 -13  -5  620.74    7.50   0
   9 -11  -5   79.49    5.50   0
   9   1  -1  343.57    6.30   0
   9   5   2   51.33    5.29   0
   9   7   4  210.63    5.92   0
   9  11   9  106.61    6.74   0
   9  17  23   68.56   10.37   0
  10 -12  -5  440.52    7.07   0
  10  -6  -4  812.38    7.94   0
  10  14  15  161.21    8.74   0
  10  16  20  112.27    9.55   0
  11 -23  -2   45.65    9.58   0
  11 -21  -3   33.99    8.93   0
  11  -7  -4   24.98    6.37   0
  11   3   1  253.14    6.89   0
  11   9   7  273.04    8.91   0
  11  11  10    9.50    7.47   0
  11  13  13  241.18    8.90   0
  11  15  18   75.06   10.72   0
  11  17  24    1.24   11.52   0
  12 -20  -3   81.85   10.21   0
  12 -16  -4   19.87    8.74   0
  12  -8  -4  234.94    8.54   0
  12  -2  -2  126.32    7.37   0
  12   0  -1  115.83    5.64   0
  12   4   2  761.00    9.57   0
  12   6   4  114.32    7.77   0
  12   8   6  129.23    8.71   0
  12  12  12  324.04   10.54   0
  12  14  16    8.86   10.33   0
  13 -19  -3   37.80   10.64   0
  13 -13  -4  256.46    9.26   0
  13 -11  -4   55.53    8.54   0
  13   9   8    2.76    9.32   0
  13  11  11   -6.90   10.17   0
  13  15  19   54.34   12.56   0
  14  -8  -3  195.05    9.47   0
  14  -4  -2   88.20    8.82   0
  14  -2  -1  789.31   11.07   0
  14   0   0 1363.96   13.07   0
  14   4   3  169.27    9.54   0
  14   6   5  387.85   10.83   0
  14  10  10   93.73   11.06   0
  14  12  13   83.85   11.17   0
  14  14  18   15.72   14.51   0
  15 -19  -2   16.68   13.46   0
  15 -13  -3  171.87   11.17   0
  15 -11  -3   58.50   10.54   0
  15  -9  -3   58.84    7.49   0
  15  -3  -1  190.35   10.27   0
  15   1   1  138.45    7.52   0
  15  11  12  117.04   11.83   0
  15  13  16   23.01   13.48   0
  16 -20  -1   46.74   15.64   0
  16 -16  -2   64.07   14.03   0
  16  -8  -2   31.11   10.88   0
  16  -2   0   40.02   10.73   0
  16   0   1  113.20    8.03   0
  16   4   4   26.06    7.73   0
  16   6   6   73.50    9.21   0
  16  12  15   54.36   14.95   0
  17 -13  -2  174.23   13.04   0
  17  -7  -1  147.19   12.95   0
  17   5   6    7.73   12.61   0
  17   7   8  163.17   11.24   0
  17   9  11    4.23   15.17   0
  17  11  14  204.50   15.92   0
  18 -14  -1   48.88   14.73   0
  18 -12  -1  108.00   14.68   0
  18 -10  -1  129.47   14.04   0
  18  -6   0  161.59   14.42   0
  18   2   4   17.41    9.58   0
  18   4   6   11.41   13.44   0
  18   8  11  120.97   15.71   0
  18  10  14   36.23   18.51   0
  19 -15   0    5.93   16.45   0
  19 -13   0    1.10   14.94   0
  19 -11   0   76.47   16.89   0
  19  -9   0  106.51   15.57   0
  19  -5   1   41.16   14.46   0
  19  -3   2  102.45   15.91   0
  19  -1   3   28.55   15.06   0
  20 -12   1   23.42   17.13   0
  20 -10   1   61.61   18.35   0
  20   2   6   14.48   12.36   0
  20   4   8   86.95   16.87   0
  20   8  13   55.35   18.06   0
  21 -11   2  144.51   20.88   0
  21  -5   3   16.47   18.16   0
  21  -3   4   34.64   19.87   0
  21  -1   5   44.46   13.42   0
  21   1   7   28.92   17.39   0
  21   5  11   12.46   20.21   0
  22  -6   4   28.08   21.03   0
  22  -4   5   15.87   21.83   0
  22   0   7   22.69   19.06   0
 -17  -9  21    2.32   18.00   0
 -17  -9  22   57.51   19.45   0
 -17  -7  22   25.88   18.88   0
 -17  -7  23   18.32   18.67   0
 -17  -5  24  116.59   21.35   0
 -16 -14  17   85.86   20.61   0
 -16 -14  18    9.37   15.63   0
 -16 -12  17  121.94   19.34   0
 -16 -10  18   56.67   16.24   0
 -16  -8  18    5.59   16.45   0
 -16  -6  19   31.08   14.42   0
 -16  -6  20   11.82   12.64   0
 -16  -4  21   45.93   16.64   0
 -16  -2  23  102.48   17.85   0
 -16  -2  24   57.33   16.98   0
 -16   0  26   40.80   17.23   0
 -16   0  27   22.19   20.11   0
 -15 -17  15    8.96   18.99   0
 -15 -15  15   48.39   17.45   0
 -15 -13  14   63.85   15.49   0
 -15 -13  15   92.19   12.96   0
 -15 -11  15   30.13   11.05   0
 -15  -9  15   91.79   14.50   0
 -15  -7  16   11.46   12.66   0
 -15  -5  17   23.87   13.20   0
 -15  -3  19   44.22   10.02   0
 -15  -1  21   91.99   14.74   0
 -15   1  24  101.70   15.75   0
 -15   3  28   20.82   18.45   0
 -14 -18  13  117.31   18.19   0
 -14 -14  12  120.52   16.09   0
 -14 -12  12   20.52   13.54   0
 -14 -10  12    6.20   11.46   0
 -14  -6  14   24.55    8.42   0
 -14  -4  15  169.93   11.84   0
 -14  -2  17  187.58    9.75   0
 -14   0  19   46.23   12.20   0
 -14   2  21  192.01   12.63   0
 -14   2  22   34.22   12.08   0
 -14   4  25   39.18   13.39   0
 -14   4  26   16.26   14.84   0
 -13 -21  12   21.61   16.92   0
 -13 -19  11   63.32   15.72   0
 -13 -15  10   18.23   13.21   0
 -13 -11  10  266.37   12.51   0
 -13  -7  11  195.90   10.93   0
 -13  -5  12  684.07   12.34   0
 -13  -3  13   83.33    9.95   0
 -13  -1  15   82.89   10.64   0
 -13   1  17  115.79   11.14   0
 -13   3  20  131.20   11.86   0
 -13   5  24  205.31   13.40   0
 -12 -22  11   73.73   17.13   0
 -12 -20  10    8.03   13.81   0
 -12 -14   8   -4.63   11.46   0
 -12 -12   8   59.97   10.67   0
 -12  -2  12   39.70    8.25   0
 -12   2  16  242.41    9.49   0
 -12   4  19   55.98    7.14   0
 -12   6  22   64.49   11.14   0
 -12   8  28   26.78   13.34   0
 -12   8  29   42.20   13.73   0
 -11 -23  10   15.38   14.87   0
 -11  -9   7  262.30    8.59   0
 -11   3  15  329.40    8.82   0
 -11   7  21   91.95    8.90   0
 -11   9  27   34.66   11.85   0
 -10 -24   9   60.18   14.69   0
 -10 -10   5  203.03    8.09   0
 -10  -4   7  209.31    7.09   0
 -10   4  14   50.46    7.36   0
 -10   6  17   58.58    7.59   0
 -10   8  21   90.54    8.43   0
 -10  10  26  224.01   11.52   0
  -9 -25   8  114.79   15.32   0
  -9  -9   4  212.54    6.91   0
  -9   1   9  116.05    5.70   0
  -9   3  11 1164.81    8.76   0
  -9   9  20   89.08    8.51   0
  -9  11  26  137.61   10.74   0
  -8 -24   6   26.70   12.53   0
  -8 -20   4  251.70    9.60   0
  -8   6  13   49.53    5.47   0
  -8   8  16  314.02    7.39   0
  -8  12  26   -4.49    9.03   0
  -7 -23   4   24.48    9.85   0
  -7 -21   3   68.14    8.73   0
  -7   3   8  166.93    4.78   0
  -7   7  13  565.47    6.05   0
  -7   9  16  435.52    6.76   0
  -7  13  27   21.68    8.51   0
  -6 -26   5   28.52   11.48   0
  -6 -18   1  166.48    6.84   0
  -6   4   8 1687.11    7.03   0
  -6   6  10  143.92    4.72   0
  -6   8  13  572.40    5.33   0
  -6  12  21   54.92    5.55   0
  -6  14  28   85.46    8.03   0
  -5 -23   2  102.62    9.44   0
  -5  15  30    1.82    7.92   0
  -4 -26   3    8.11    9.59   0
  -4   2   4  624.70    3.55   0
  -3 -27   3   22.51    9.26   0
  -3 -15  -2  420.67    4.88   0
  -3 -11  -2  615.82    4.24   0
  -3  15  24   24.27    4.17   0
  -2 -28   3   19.01    9.37   0
  -2  -2   0 6482.23    6.91   0
  -2  16  26   25.34    3.64   0
  -1  -9  -3  667.79    2.75   0
   0   4   3  259.29    0.68   0
   1  -1  -1 4432.08    3.67   0
   1   9   8  643.83    2.47   0
   2   6   4 3201.75    5.59   0
   3   3   1 1335.01    4.23   0
   3  17  25   84.23    5.37   0
   4   2   0 2172.75    6.07   0
   5 -19  -4   16.53    3.21   0
   5  -3  -3  907.00    4.59   0
   5  -1  -2  747.48    4.45   0
   6 -24  -2    8.68    4.37   0
   6 -22  -3   92.21    4.30   0
   6 -12  -5   36.19    3.57   0
   6  10   8   41.72    5.03   0
   6  12  11  118.78    5.45   0
   6  14  15  126.66    5.79   0
   6  16  20  236.04    6.97   0
   7 -13  -5  331.85    5.12   0
   7 -11  -5   74.09    3.69   0
   7  -3  -3  690.53    5.53   0
   7   1  -1  291.33    3.79   0
   7  15  17  113.53    5.80   0
   8 -24  -2  119.94    6.56   0
   8 -12  -5   20.76    4.17   0
   8  10   8  510.28    6.98   0
   8  14  15   81.42    7.53   0
   8  16  20    5.98    8.25   0
   9  -1  -2 1509.98    7.85   0
   9  17  24   80.53   10.98   0
  10 -18  -4  120.78    7.03   0
  10  -4  -3  138.69    5.80   0
  10   0  -1  312.76    6.40   0
  10  16  21   11.47   11.39   0
  11 -17  -4   56.55    6.99   0
  11  13  14   60.65    9.10   0
  12 -24  -1   29.88   11.03   0
  12 -22  -2   18.58   10.64   0
  12 -14  -4   30.94    7.74   0
  12 -10  -4  405.86    8.89   0
  12   2   1  629.53    9.05   0
  12  10   9   13.77    7.98   0
  12  14  17   37.82   11.51   0
  12  16  22  109.73   13.14   0
  13 -23  -1   39.62   11.78   0
  13 -21  -2  237.20   12.06   0
  13  -7  -3  167.09    8.79   0
  13   3   2  108.31    8.66   0
  13   5   4  971.42   11.39   0
  13   7   6   25.37    8.91   0
  13  13  15  105.64   11.56   0
  13  15  20  178.25   13.84   0
  14 -22  -1   82.00   13.70   0
  14 -20  -2   89.68   10.93   0
  14 -16  -3   46.11    9.92   0
  14 -14  -3  101.03   10.92   0
  14 -10  -3  171.67    9.71   0
  14   2   2  116.61    9.44   0
  14   8   8   13.90    9.99   0
  14  12  14   26.17   12.16   0
  15 -21  -1   36.90   12.91   0
  15 -17  -2  122.11   13.85   0
  15  -7  -2  393.07   11.51   0
  15   3   3  242.45    8.12   0
  15   5   5   68.88   10.95   0
  15   9  10   18.05   11.75   0
  15  11  13   65.45   12.81   0
  15  13  17   23.21   14.41   0
  16 -14  -2   71.74   12.17   0
  16 -12  -2   73.85   12.64   0
  16 -10  -2  114.59   11.96   0
  16  -6  -1  237.62   12.52   0
  16   0   2   43.07   10.28   0
  16   2   3  351.28   11.69   0
  16   4   5  385.28   12.42   0
  16   6   7   77.57   13.03   0
  16  12  16   48.38   15.63   0
  17 -17  -1   33.04   14.16   0
  17 -15  -1   32.26   15.29   0
  17  -9  -1   81.63   12.50   0
  17  -3   1   33.90   12.09   0
  17  -1   2  268.62   12.61   0
  17   1   3   69.03    9.21   0
  17   3   5  175.61   13.04   0
  17   5   7   32.54   12.33   0
  17   9  12    0.65   15.37   0
  17  11  15   -4.71   15.23   0
  18 -16   0   51.68   16.94   0
  18  -8   0    7.65   13.63   0
  18  -2   2   49.11   12.66   0
  18   2   5  122.44   13.66   0
  18   4   7  100.51   13.39   0
  18  10  15   36.96   18.12   0
  19  -5   2  312.04   15.65   0
  19  -1   4  224.45   14.75   0
  19   1   5   30.08   14.97   0
  19   7  11   27.14   12.83   0
  19   9  14    9.77   13.76   0
  20  -8   2    8.61   17.67   0
  20  -4   3   67.52   15.77   0
  20   4   9   59.90   19.42   0
  20   6  11   22.31   14.66   0
  20   8  14   15.61   19.06   0
  21  -9   3   25.89   17.85   0
  21  -7   3   57.88   18.04   0
  21  -5   4  220.04   20.67   0
  21  -3   5   88.20   19.78   0
  21   3   9   44.14   15.01   0
  21   5  12  137.19   20.40   0
  22  -6   5   78.97   20.69   0
  22  -2   7   71.65   20.01   0
  22   0   8   70.67   21.46   0
  22   2  10    8.66   23.01   0
 -17 -11  19   11.07   19.73   0
 -17 -11  20   15.02   15.26   0
 -17  -9  20    8.86   18.77   0
 -17  -7  21   63.23   20.31   0
 -17  -5  22    2.81   17.76   0
 -17  -5  23   -9.31   19.58   0
 -17  -3  25   43.93   20.89   0
 -16 -14  16  -13.57   19.88   0
 -16 -12  16   52.99   18.32   0
 -16 -10  16  157.48   15.52   0
 -16 -10  17  115.68   12.46   0
 -16  -8  17  187.41   16.44   0
 -16  -6  18  118.31   16.17   0
 -16  -4  20    6.13   15.20   0
 -16  -2  22   10.95   16.74   0
 -16   0  25   31.10   17.82   0
 -15 -17  14  162.34   19.39   0
 -15 -15  14  206.37   17.62   0
 -15  -9  14   18.29   14.26   0
 -15  -7  15  159.12   12.99   0
 -15  -5  16    2.35   12.41   0
 -15  -3  17  131.82   12.42   0
 -15  -3  18   94.42   10.63   0
 -15  -1  19   27.69   13.25   0
 -15   1  22   20.05   14.83   0
 -15   1  23   14.38   11.06   0
 -15   3  26   36.29   16.47   0
 -15   3  27   28.09   15.94   0
 -14 -20  13   29.91   19.80   0
 -14 -18  12    8.32   16.72   0
 -14 -16  12   35.41   12.01   0
 -14 -12  11   46.68   13.09   0
 -14  -4  14   31.66   11.16   0
 -14  -2  16   15.75    8.78   0
 -14   0  18  333.29   13.01   0
 -14   2  20   24.19   12.32   0
 -14   4  24   64.78   14.06   0
 -13 -17  10    2.99   14.54   0
 -13  -9  10  347.53    9.07   0
 -13  -5  11   95.07    9.17   0
 -13   1  16   13.63   10.24   0
 -13   3  19  158.04   11.43   0
 -13   5  22    6.87   11.35   0
 -13   5  23   38.34   11.41   0
 -13   7  28   27.76   14.66   0
 -13   7  29   21.07   14.20   0
 -12 -22  10    0.82   15.95   0
 -12 -20   9   74.84   15.02   0
 -12 -18   8   26.74   11.98   0
 -12 -16   8   69.90   11.33   0
 -12 -10   8  240.98    7.81   0
 -12  -8   8   31.01    8.60   0
 -12  -4  10  211.90    9.00   0
 -12  -2  11  195.70    8.36   0
 -12   2  15  241.01    9.72   0
 -12   4  18  351.16   10.20   0
 -12   6  21   75.27   10.53   0
 -12   8  26   53.15   13.52   0
 -12   8  27   41.59   12.93   0
 -11 -23   9   68.20   16.33   0
 -11 -21   8  131.70   14.20   0
 -11 -19   7   73.45   12.79   0
 -11 -13   6  137.43    9.93   0
 -11 -11   6    4.19    8.40   0
 -11  -7   7  276.78    8.59   0
 -11  -3   9  306.81    6.86   0
 -11  -1  10  217.01    7.93   0
 -11   3  14  308.86    9.12   0
 -11   5  17   70.74    8.66   0
 -11   9  26   22.64   11.19   0
 -10 -24   8   39.99   15.52   0
 -10 -22   7   15.61   13.50   0
 -10 -18   5  148.73   11.96   0
 -10 -16   5   44.18    7.07   0
 -10  -6   6   63.65    4.74   0
 -10  -2   8   58.65    4.86   0
 -10   2  11  100.10    6.62   0
 -10   8  20   52.23    8.17   0
 -10  10  25   23.89   10.81   0
  -9 -23   6    9.00   12.35   0
  -9 -21   5  158.65   11.79   0
  -9 -19   4   32.30   10.98   0
  -9  -7   4  218.55    6.49   0
  -9  -5   5  101.30    4.33   0
  -9   5  13  353.72    7.00   0
  -9  11  25   53.94    9.74   0
  -8 -14   2  251.46    7.58   0
  -8 -12   2   77.93    6.45   0
  -8  -4   4  117.27    5.40   0
  -8   2   8 1163.60    7.82   0
  -8   4  10 1286.36    7.90   0
  -8  12  25   17.90    8.63   0
  -7 -25   5   30.28   11.60   0
  -7 -19   2   17.10    7.58   0
  -7 -13   1  374.73    6.67   0
  -7   1   6 2189.59    9.31   0
  -7   5  10  452.50    5.58   0
  -7  13  26   51.27    8.40   0
  -6 -24   3   83.06   10.77   0
  -6 -14   0   83.94    6.13   0
  -6 -12   0  417.75    5.98   0
  -6  -2   3 1548.77    6.99   0
  -6  10  16   41.54    4.06   0
  -6  14  27   24.88    7.09   0
  -5 -25   3   26.56    9.06   0
  -5 -19   0   19.02    6.82   0
  -5  -7   0  391.17    4.35   0
  -5   1   4  364.34    4.06   0
  -5  13  21  100.91    5.15   0
  -5  15  29   22.48    7.49   0
  -4  -8  -1  540.99    4.07   0
  -4  12  17  177.05    4.10   0
  -3  -3   0  237.17    2.47   0
  -3   7   8  262.39    2.50   0
  -3  13  18    7.39    3.13   0
  -2 -24   0  116.24    6.35   0
  -2  -4  -1    8.58    1.32   0
  -1 -25   0   10.74    6.02   0
  -1 -23  -1   96.29    5.08   0
  -1 -17  -3  100.36    3.41   0
   0 -24  -1   60.83    4.83   0
   0 -22  -2   36.71    4.10   0
   2  10   9   24.58    2.24   0
   2  16  22    5.66    3.67   0
   5  17  24   89.61    6.72   0
   6  -6  -4 3199.28    8.69   0
   6   2   0  189.74    3.86   0
   7 -19  -4  104.30    4.80   0
   7  13  13  152.18    5.57   0
   7  17  24   -4.76    8.49   0
   8   2   0  408.95    4.72   0
   9 -21  -3   58.86    6.97   0
   9   3   1 1721.51    9.37   0
   9   9   7  506.73    7.68   0
   9  11  10  642.22    8.24   0
   9  15  18   21.02    7.62   0
   9  17  25   18.24   11.11   0
  10   4   2   62.49    5.67   0
  10   6   4  803.37    8.57   0
  10  12  12   36.96    7.39   0
  10  14  16  209.60    8.78   0
  10  16  22   15.98   11.39   0
  11 -15  -4   21.91    6.95   0
  11 -13  -4   69.75    7.71   0
  11 -11  -4  531.19    7.88   0
  11  -5  -3  163.79    5.11   0
  11  -3  -2  422.08    7.44   0
  11  -1  -1  225.58    6.74   0
  11   1   0  158.64    4.96   0
  11   9   8  331.71    8.94   0
  11  11  11   88.62    8.33   0
  11  15  19   47.18    9.94   0
  12 -18  -3  153.90    9.73   0
  12  -4  -2  773.81    9.48   0
  12   0   0   71.57    7.49   0
  12   8   7  187.56    9.04   0
  12  10  10   38.16    8.62   0
  12  12  13  200.92   10.32   0
  12  16  23    9.16   13.11   0
  13  -9  -3  344.22    9.26   0
  13  -5  -2   94.84    8.62   0
  13   1   1  291.10    9.44   0
  13   9   9  198.66   10.45   0
  13  11  12    3.94   10.06   0
  13  13  16   67.37   12.00   0
  13  15  21   11.61   13.27   0
  14 -18  -2   -2.10   11.75   0
  14 -12  -3  210.31    9.52   0
  14  -6  -2  141.73    9.08   0
  14  -4  -1  474.57   10.23   0
  14   0   1  480.16   10.96   0
  14   4   4  458.57   10.80   0
  14   6   6  163.54   10.45   0
  14  12  15   77.73   11.98   0
  14  14  19   28.61   13.35   0
  15 -15  -2  351.91   13.58   0
  15  -9  -2   30.37   10.05   0
  15  -5  -1   59.30   10.00   0
  15  -3   0  162.07   10.34   0
  15   1   2   36.28    7.08   0
  15   7   8   11.86   11.92   0
  15  11  14   -1.82   13.40   0
  15  13  18   18.48   14.68   0
  16 -18  -1   38.19   13.43   0
  16  -4   0  132.71   10.60   0
  16  -2   1  117.21   11.08   0
  16   8  10  -11.26   13.39   0
  16  10  13   -1.40   14.01   0
  16  12  17  146.46   16.15   0
  17 -13  -1  203.90   14.05   0
  17 -11  -1   47.34   11.91   0
  17  -7   0   71.22   13.07   0
  17   1   4   31.09   12.61   0
  17   9  13   72.32   14.19   0
  17  11  16   -5.48   16.52   0
  18 -14   0   93.82   15.23   0
  18 -12   0   25.54   14.76   0
  18 -10   0  105.98   14.34   0
  18  -6   1   71.93   14.32   0
  18  -4   2   51.85   13.24   0
  18  -2   3   83.44   12.57   0
  18   0   4  131.23   13.42   0
  18   6  10   20.81   14.82   0
  18   8  12   12.09   12.07   0
  18  10  16   11.33   18.66   0
  19 -15   1   -1.40   16.30   0
  19 -13   1    9.94   16.41   0
  19 -11   1   47.68   16.81   0
  19  -9   1   11.68   14.46   0
  19  -3   3   54.93   11.04   0
  19   1   6   86.01   15.76   0
  19   5  10  238.16   16.72   0
  19   7  12    8.39   16.53   0
  19   9  15   40.64   14.75   0
  20 -12   2   22.68   18.53   0
  20 -10   2   88.30   18.85   0
  20  -6   3  200.06   18.50   0
  20  -4   4   58.88   17.43   0
  20   4  10   44.69   19.88   0
  20   6  12   41.08   18.20   0
  20   8  15   75.44   19.80   0
  21 -11   3  -10.57   20.13   0
  21  -7   4  165.86   20.61   0
  21   1   8   -1.15   13.60   0
  21   3  10   29.63   19.26   0
  21   5  13   -9.06   20.73   0
  22  -4   6   42.87   15.52   0
  22   0   9   78.30   21.46   0
 -17 -13  18   24.73   22.05   0
 -17 -11  18   87.23   20.55   0
 -17  -9  19   37.03   17.49   0
 -17  -7  20   73.79   17.95   0
 -17  -5  21    6.13   19.63   0
 -17  -3  23   29.50   19.66   0
 -17  -3  24   27.52   14.84   0
 -16 -16  15   39.19   18.58   0
 -16 -16  16    0.03   14.99   0
 -16 -14  15   40.88   19.42   0
 -16 -12  15   53.52   17.21   0
 -16 -10  15   68.91   14.36   0
 -16  -8  16   -1.71   15.79   0
 -16  -6  17   59.64   15.80   0
 -16  -4  18  177.02   15.12   0
 -16  -4  19  106.92   12.55   0
 -16  -2  20    5.84   14.75   0
 -16  -2  21   78.90   15.17   0
 -16   0  23   -0.74   16.40   0
 -16   0  24  174.86   13.93   0
 -15 -17  13   10.25   17.81   0
 -15 -15  13   13.26   16.21   0
 -15 -13  13   97.77   12.19   0
 -15 -11  13   69.63   13.71   0
 -15  -9  13  117.66   13.67   0
 -15  -5  15   31.44   12.74   0
 -15  -3  16   60.26   11.80   0
 -15  -1  18   12.12   12.24   0
 -15   1  21   81.18   14.88   0
 -15   3  24   34.90   14.70   0
 -15   3  25   15.83   16.17   0
 -14 -20  12   18.70   19.33   0
 -14 -18  11   70.47   15.21   0
 -14 -16  11   86.72   16.19   0
 -14 -10  11  125.80   11.62   0
 -14  -2  15  156.18   10.88   0
 -14   0  17   23.77   11.17   0
 -14   2  19  205.90   12.97   0
 -14   4  23   35.02   13.19   0
 -14   6  28   22.96   15.99   0
 -13 -21  11   10.03   16.50   0
 -13 -19  10   47.16   15.03   0
 -13 -15   9   25.48   12.49   0
 -13 -11   9   65.86    8.28   0
 -13  -7  10  114.08    7.67   0
 -13  -3  12  309.42    9.94   0
 -13   5  21   29.62   10.85   0
 -13   7  26   10.36   13.71   0
 -13   7  27   38.54   14.40   0
 -12   0  12  287.56    8.69   0
 -12   4  17  153.56    9.82   0
 -12   6  20   10.88    8.98   0
 -12   8  25   52.01   11.82   0
 -11 -21   7   28.50   14.46   0
 -11  -9   6   56.18    7.73   0
 -11   5  16   31.90    8.03   0
 -11   7  20   23.98    8.49   0
 -11   9  24   38.71   11.41   0
 -11   9  25   96.28   11.18   0
 -10   0   9   65.97    6.15   0
 -10   8  19  210.51    8.51   0
 -10  10  24    4.40   10.39   0
  -9 -25   7   17.80   14.02   0
  -9 -15   3  172.50    8.70   0
  -9 -13   3  553.77    7.61   0
  -9   9  19   38.18    6.85   0
  -9  11  24   52.60    9.01   0
  -8 -24   5   66.74   12.07   0
  -8 -20   3   28.29    8.93   0
  -8 -10   2   16.26    5.69   0
  -8  -6   3  255.47    5.69   0
  -8  -2   5 1349.47    7.34   0
  -8  10  19   62.69    7.05   0
  -7  -9   1 1035.16    7.57   0
  -7   7  12    7.82    5.19   0
  -7  13  25   39.15    7.45   0
  -6 -26   4  129.51   12.33   0
  -6 -20   1   23.81    7.14   0
  -6 -10   0   43.15    4.66   0
  -6  12  20    7.27    5.39   0
  -6  14  26    4.13    7.15   0
  -5 -27   4   36.48   11.86   0
  -5 -13  -1  306.07    5.08   0
  -5  15  28   53.87    6.94   0
  -4   8  10  549.79    3.94   0
  -4  14  22  176.97    4.73   0
  -3 -25   1   22.83    7.65   0
  -3 -23   0   16.19    6.51   0
  -3  -9  -2  161.29    2.81   0
  -3  -1   1  332.44    2.49   0
  -2 -26   1    9.41    7.36   0
  -2   0   1   48.63    1.12   0
  -2   6   6   48.71    1.34   0
  -2  14  19  222.69    2.56   0
  -1  -5  -2 2347.90    3.58   0
   0 -26   0    7.47    5.51   0
   1 -25  -1   61.57    4.16   0
   1 -23  -2   21.05    3.31   0
   3   7   5  505.51    3.65   0
   4 -18  -4   34.90    2.77   0
   4  -4  -3  329.43    2.80   0
   4   8   6  344.60    4.08   0
   4  16  21   22.41    4.87   0
   5  -7  -4  757.42    4.84   0
   5   3   1 1636.30    6.28   0
   5  15  18   80.41    5.44   0
   6  16  21   13.08    7.10   0
   7   3   1  938.93    6.39   0
   7  11  10   26.77    4.96   0
   7  15  18  111.17    6.96   0
   7  17  25   93.51    9.62   0
   8 -18  -4   35.31    5.44   0
   8  -4  -3  852.70    6.78   0
   8  -2  -2  192.41    4.96   0
   8   0  -1    6.58    4.21   0
   8   4   2 3215.79   11.27   0
   8   8   6  106.26    5.58   0
   8  14  16   25.78    7.31   0
   8  16  21    8.22    7.78   0
   9 -25  -1   77.33    7.82   0
   9 -17  -4  193.28    6.77   0
   9   5   3  224.61    5.98   0
   9   7   5  482.63    7.11   0
   9  13  14   18.93    7.10   0
   9  15  19   52.62    9.01   0
   9  17  26    4.47   11.30   0
  10 -20  -3   77.55    7.73   0
  10 -16  -4  335.92    6.93   0
  10 -10  -4  197.95    6.39   0
  11 -19  -3  162.83    9.12   0
  11   7   6  384.08    8.20   0
  11  13  15  124.07    9.60   0
  11  15  20   10.33    9.98   0
  12  -8  -3  631.71    9.75   0
  12   6   5  103.38    6.13   0
  12  12  14   13.84    9.29   0
  12  14  18   36.02   11.07   0
  12  16  24    5.03   13.42   0
  13 -19  -2  145.39   11.23   0
  13 -15  -3   61.12    9.00   0
  13 -13  -3  233.68    9.33   0
  13  -3  -1  190.38    6.51   0
  13  -1   0   50.03    6.05   0
  13  11  13   43.39    9.91   0
  13  13  17   56.34   12.87   0
  13  15  22   -0.69   13.88   0
  14  -8  -2   51.67    9.41   0
  14   2   3  161.92    9.29   0
  14  14  20   45.87   14.41   0
  15 -19  -1   37.48   12.34   0
  15 -13  -2  176.66   11.78   0
  15 -11  -2    2.98    9.48   0
  15  -7  -1  186.11   11.23   0
  15   9  11   19.23   11.06   0
  15  11  15   22.25   12.96   0
  15  13  19   46.54   15.38   0
  16 -20   0   45.72   14.22   0
  16 -16  -1   73.96   13.51   0
  16 -14  -1  249.18   12.54   0
  16 -12  -1  253.91   12.47   0
  16 -10  -1   62.26   11.69   0
  16  -6   0   48.33   12.20   0
  16   0   3  142.24   11.40   0
  16   2   4  102.25    8.76   0
  16   4   6  270.57   12.63   0
  16   6   8    3.74   11.95   0
  16   8  11  223.62   14.44   0
  16  10  14   24.87   14.76   0
  16  12  18   23.70   16.18   0
  17 -17   0  100.86   15.46   0
  17  -9   0   16.53   12.85   0
  17  -5   1   38.78   12.84   0
  17  -3   2   49.92   12.04   0
  17  -1   3   93.86   12.14   0
  17  11  17  -12.89   16.87   0
  18   8  13   10.67   16.64   0
  18  10  17   59.59   19.35   0
  19  -9   2   46.20   15.11   0
  19  -7   2  180.56   12.63   0
  19  -5   3   59.57   15.76   0
  19  -3   4   66.15   15.50   0
  19  -1   5   29.59   15.10   0
  19   3   8   56.08   12.12   0
  19   7  13   21.61   18.46   0
  19   9  16  113.91   15.78   0
  19   9  17   -4.19   18.80   0
  20  -8   3  140.53   17.84   0
  20  -6   4   95.93   17.27   0
  20   2   9  176.57   16.98   0
  20   4  11   84.84   19.27   0
  20   6  13   39.51   18.11   0
  21  -9   4   27.64   19.69   0
  21  -5   5   41.94   15.03   0
  21  -3   6   21.16   14.52   0
  21   1   9   47.85   17.68   0
  21   3  11   76.81   21.99   0
  22  -6   6   86.39   21.11   0
  22  -4   7   42.25   20.51   0
  22  -2   8   32.01   16.43   0
  22   0  10    1.34   22.11   0
 -18  -6  22   10.28   20.31   0
 -17 -13  17    4.03   20.82   0
 -17 -11  17   -8.04   19.23   0
 -17  -9  17   19.77   15.93   0
 -17  -9  18  117.72   14.27   0
 -17  -7  18   22.19   16.42   0
 -17  -7  19   63.39   13.08   0
 -17  -5  20  172.31   19.09   0
 -17  -3  21    7.50   17.44   0
 -17  -3  22   18.56   17.51   0
 -17  -1  24    7.39   18.51   0
 -17  -1  25   23.09   18.52   0
 -16 -16  14   38.94   18.11   0
 -16 -14  14   35.10   19.28   0
 -16 -12  14    3.17   16.95   0
 -16 -10  14   24.61   14.20   0
 -16  -6  16   21.43   15.11   0
 -16  -4  17   64.81   14.09   0
 -16  -2  19  146.78   16.70   0
 -16   0  22   12.22   15.95   0
 -16   2  25   62.47   18.09   0
 -16   2  26    7.29   17.34   0
 -15 -19  13   17.55   20.20   0
 -15 -17  12   36.44   16.52   0
 -15 -15  12   15.43   16.11   0
 -15 -13  12   75.88   14.59   0
 -15 -11  12  122.03   14.29   0
 -15  -9  12  173.84   12.57   0
 -15  -1  17  115.19   12.52   0
 -15   1  20  363.94   14.99   0
 -15   3  23   24.86   15.60   0
 -14 -20  11   74.32   17.67   0
 -14 -16  10   22.62   15.15   0
 -14 -14  10   10.00   13.45   0
 -14 -12  10   70.45   12.43   0
 -14 -10  10  105.72   12.29   0
 -14   0  16   83.41   11.96   0
 -14   2  18  135.94   11.65   0
 -14   4  22   12.28   11.82   0
 -14   6  26    6.14   14.45   0
 -14   6  27   40.84   14.23   0
 -13 -21  10  161.09   17.68   0
 -13 -19   9   29.62   15.79   0
 -13 -13   8   91.87   12.33   0
 -13 -11   8   10.71   10.90   0
 -13  -5  10   21.59    9.16   0
 -13  -3  11  136.02    9.68   0
 -13  -1  13  210.81    7.90   0
 -13   1  15   79.42    7.29   0
 -13   3  17  192.21   10.99   0
 -13   5  20  239.99   10.96   0
 -13   7  25   40.60   13.29   0
 -12 -22   9   14.36   16.04   0
 -12 -20   8  110.35   14.75   0
 -12 -18   7  223.07   13.73   0
 -12  -6   8  160.23    6.95   0
 -12  -4   9  259.13    7.03   0
 -12  -2  10   63.48    8.08   0
 -12   2  14   45.46    6.39   0
 -12   8  24   31.17   11.34   0
 -11 -23   8   47.61   15.91   0
 -11 -19   6    4.97   12.25   0
 -11 -15   5   95.68   10.26   0
 -11 -11   5   65.53    8.74   0
 -11  -3   8  529.42    7.24   0
 -11  -1   9  188.68    7.82   0
 -11   1  11  670.20    9.41   0
 -11   3  13   85.13    7.96   0
 -11   7  19  101.27    8.55   0
 -11   9  23   44.59   11.13   0
 -10 -24   7   32.90   14.43   0
 -10 -22   6   63.44   13.23   0
 -10 -20   5  109.11   11.87   0
 -10 -10   4  199.53    7.68   0
 -10  -4   6  188.24    5.19   0
 -10  -2   7   79.83    6.03   0
 -10   6  15  339.67    7.89   0
 -10  10  23    5.09    9.53   0
  -9 -23   5   62.73   12.08   0
  -9 -21   4   16.67   10.78   0
  -9 -17   3  391.59    9.79   0
  -9   1   8   38.72    5.20   0
  -9   5  12  608.37    7.62   0
  -9  11  23   22.01    8.84   0
  -8 -26   6   60.62   13.88   0
  -8  -8   2  114.89    5.55   0
  -8   0   6   99.77    3.70   0
  -8   6  12  320.79    6.08   0
  -8  12  24   54.72    7.37   0
  -7 -25   4    7.05   12.13   0
  -7 -23   3   87.02    9.70   0
  -7 -21   2    5.43    8.06   0
  -7  -5   2 1497.27    7.99   0
  -7  -1   4 2426.96    9.93   0
  -7   9  15  136.87    4.87   0
  -7  11  19   75.80    5.98   0
  -6   8  12  205.23    4.31   0
  -4 -24   1   92.35    8.08   0
  -4 -22   0  415.86    7.93   0
  -4  -2   1  347.16    3.25   0
  -3 -27   2   18.91    9.64   0
  -2 -14  -3  349.21    3.65   0
  -2 -12  -3  549.85    3.78   0
  -2   4   4 4073.47    4.93   0
  -1 -27   1   20.70    7.09   0
   4  -2  -2  106.34    2.36   0
   4   4   2 1457.62    5.29   0
   4  14  16   15.04    4.63   0
   5 -27   0    4.92    4.19   0
   5  17  25   43.81    7.05   0
   6 -18  -4   47.03    3.96   0
   6  -4  -3  285.30    4.02   0
   6  -2  -2 1139.69    5.92   0
   6   4   2  323.94    4.61   0
   6  12  12  172.76    5.91   0
   6  14  16  316.19    6.48   0
   7 -21  -3   70.41    5.44   0
   7   5   3  494.62    5.73   0
   7   7   5  666.10    6.42   0
   7  13  14    8.78    6.53   0
   8   6   4   16.47    4.61   0
   8  10   9  105.27    5.82   0
   8  16  22  215.26    9.95   0
   9 -15  -4  395.39    7.23   0
   9  -9  -4  177.90    5.81   0
   9  -1  -1  378.55    6.44   0
   9   1   0  678.45    5.99   0
   9   9   8  101.70    6.58   0
  10 -12  -4   42.66    6.05   0
  10  -6  -3  360.94    6.81   0
  10   8   7  396.77    7.93   0
  10  12  13  289.12    8.48   0
  10  16  23   23.55   10.50   0
  11 -21  -2   16.33    9.04   0
  11   1   1  226.07    6.76   0
  11   9   9   31.65    7.56   0
  11  11  12  197.25    9.39   0
  11  13  16   23.59   10.31   0
  11  15  21   24.44   11.32   0
  12 -20  -2   20.77   10.02   0
  12 -16  -3  148.55    8.29   0
  12 -14  -3  238.16    9.63   0
  12 -10  -3  153.15    8.00   0
  12  -6  -2  677.10    9.21   0
  12   8   8   36.87    8.75   0
  12  10  11   19.05    9.43   0
  12  14  19  160.65   11.94   0
  13 -21  -1   10.95   12.05   0
  13  -7  -2   59.54    8.73   0
  13  15  23   14.99   14.05   0
  14 -22   0   14.54   13.61   0
  14 -20  -1  163.43   11.75   0
  14 -16  -2   57.65   10.47   0
  14 -14  -2   32.14   10.14   0
  14 -10  -2  140.72    9.50   0
  14  -6  -1  210.92    9.79   0
  14   4   5  252.90   10.15   0
  14   6   7  263.87   11.34   0
  14  12  16    5.37   11.99   0
  14  14  21   52.73   14.63   0
  15 -17  -1   29.82   11.99   0
  15  -9  -1   88.81   10.55   0
  15  -5   0   27.85   10.15   0
  15  -3   1  203.54   10.79   0
  15  -1   2   60.45   10.25   0
  15   1   3  106.79    7.39   0
  15   3   5  230.09   11.47   0
  15  13  20   64.46   16.32   0
  16 -18   0   17.10   13.33   0
  16  -8   0   83.68   11.30   0
  16  -2   2   21.96   10.24   0
  16   2   5  259.62   12.11   0
  16  10  15   89.87   16.28   0
  16  12  19   43.15   16.40   0
  17 -15   0  183.81   14.61   0
  17 -13   0   95.19   13.98   0
  17 -11   0   23.76   12.81   0
  17  -7   1  160.01   13.68   0
  17   1   5   70.68   12.73   0
  17   7  11   53.95   14.19   0
  17   9  14  161.97   14.88   0
  17  11  18   88.28   17.93   0
  18 -16   1   28.64   14.84   0
  18 -14   1   64.03   15.25   0
  18 -12   1  111.82   15.07   0
  18 -10   1  122.50   13.66   0
  18  -6   2   44.43   13.90   0
  18  -4   3  240.22   14.69   0
  18  -2   4    6.36   13.09   0
  18   0   5   18.07    9.61   0
  18   8  14    3.97   17.16   0
  18  10  18   30.33   19.65   0
  19 -15   2  130.65   17.54   0
  19 -13   2   87.03   16.84   0
  19 -11   2   42.20   17.07   0
  19  -7   3   29.95   16.66   0
  19  -1   6   91.32   14.70   0
  19   1   7   31.93   11.15   0
  19   3   9   84.76   16.90   0
  19   5  11   -8.15   12.91   0
  19   7  14   52.00   19.09   0
  20 -12   3   49.70   19.09   0
  20 -10   3   43.22   13.49   0
  20  -8   4   59.54   16.81   0
  20  -4   5   40.74   16.08   0
  20  -2   6   11.68   12.55   0
  20   0   8   38.37   15.93   0
  20   4  12   33.99   18.26   0
  20   6  14   26.55   18.67   0
  21  -9   5   15.38   17.79   0
  21  -7   5   69.08   18.22   0
  21  -5   6   12.87   20.81   0
  21  -3   7   61.76   20.37   0
  21  -1   8   11.61   13.34   0
  21   3  12   80.38   22.53   0
  22  -6   7   49.57   22.76   0
  22  -4   8   13.81   21.69   0
  22  -2   9   83.26   20.38   0
 -18 -10  19   -0.86   21.58   0
 -18  -8  20  -17.13   20.37   0
 -18  -6  21   37.06   20.95   0
 -17 -13  16   37.81   19.38   0
 -17 -11  16   15.18   19.06   0
 -17  -9  16   15.64   16.52   0
 -17  -7  17   21.91   17.04   0
 -17  -5  18    3.46   15.53   0
 -17  -5  19    8.15   13.23   0
 -17  -3  20  131.10   18.61   0
 -17  -1  23   -5.34   18.96   0
 -16 -16  13   42.38   18.05   0
 -16 -14  13  118.38   19.22   0
 -16 -12  13   99.43   17.44   0
 -16  -4  16   17.52   13.19   0
 -16  -2  18   -0.57   15.58   0
 -16   0  20   24.91   14.37   0
 -16   0  21   49.05   14.79   0
 -16   2  24   54.75   17.46   0
 -15 -19  12   61.05   20.18   0
 -15 -15  11  -10.50   16.04   0
 -15 -13  11   57.63   15.18   0
 -15 -11  11   37.63   13.43   0
 -15  -5  13   -5.20   12.02   0
 -15  -3  15  119.24    9.47   0
 -15  -1  16  143.15   12.57   0
 -15   1  19   22.40   13.34   0
 -15   3  22   52.76   15.01   0
 -15   5  26  119.05   16.54   0
 -15   5  27   -8.34   16.46   0
 -14 -18  10    0.38   14.98   0
 -14 -16   9   56.41   13.65   0
 -14 -14   9   74.49   13.57   0
 -14 -12   9  106.71   13.34   0
 -14  -6  11  173.55    8.34   0
 -14  -4  12  219.58   11.15   0
 -14   0  15   13.18   11.43   0
 -14   2  17  195.87   11.19   0
 -14   4  20   54.29   11.38   0
 -14   4  21  132.45   11.87   0
 -14   6  25  130.55   14.74   0
 -13 -21   9   22.36   15.13   0
 -13 -17   8  133.87   12.93   0
 -13  -9   8    9.22    9.85   0
 -13   3  16  206.56   10.14   0
 -13   5  19   -6.03    9.71   0
 -13   7  24  138.36   12.71   0
 -12 -22   8   85.41   16.15   0
 -12 -20   7   25.89   13.71   0
 -12  -4   8  104.70    8.38   0
 -12   0  11  408.61    9.06   0
 -12   2  13  369.68    9.79   0
 -12   6  19  159.06    9.43   0
 -12  10  29   26.63   15.31   0
 -11 -23   7   16.51   13.86   0
 -11 -21   6   50.43   13.19   0
 -11 -17   5  113.53   11.33   0
 -11  11  29   18.85   12.99   0
 -10 -18   4   98.81    9.96   0
 -10 -14   3  379.82    9.53   0
 -10   0   8   -4.63    5.73   0
 -10   4  12  763.81    8.87   0
 -10  10  22  243.92   10.22   0
 -10  12  29   27.98   12.28   0
 -10  12  30    4.17   11.79   0
  -9 -25   6    6.57   13.97   0
  -9 -15   2  115.27    8.01   0
  -9  13  30    1.87   11.38   0
  -8 -24   4    1.10   13.11   0
  -8 -22   3   18.75    9.51   0
  -8 -14   1  161.04    6.97   0
  -8 -12   1  199.73    6.65   0
  -8   4   9  260.54    5.58   0
  -8  10  18    3.32    6.33   0
  -8  12  23   38.97    7.90   0
  -7  13  24    5.96    6.63   0
  -6 -24   2   14.39    9.95   0
  -6   2   5 1587.45    6.99   0
  -6   4   7  279.20    4.47   0
  -6   6   9  205.99    5.05   0
  -6  10  15   30.93    4.51   0
  -6  12  19  137.30    5.19   0
  -6  14  25   43.79    6.86   0
  -5 -25   2    6.68    9.56   0
  -5 -21   0  108.24    7.65   0
  -5   9  12   23.33    3.44   0
  -5  13  20   48.19    4.54   0
  -5  15  27   38.09    6.26   0
  -4 -14  -2  772.05    5.56   0
  -4 -12  -2  394.10    4.60   0
  -4   0   2  423.15    3.31   0
  -3  15  23   55.23    3.78   0
  -2 -28   2   10.39    8.75   0
  -2  10  11   69.97    1.56   0
   0   6   5 1422.02    1.74   0
   1  13  15  423.39    3.01   0
   3  17  26   10.66    5.14   0
   4  -8  -4 1052.97    4.31   0
   4   6   4   18.87    2.49   0
   5   5   3  306.02    4.02   0
   5   7   5 1952.80    7.24   0
   5  13  14    2.52    4.83   0
   6  -8  -4  182.98    3.77   0
   6   6   4 3244.42   10.10   0
   6  10   9    4.17    4.51   0
   6  16  22   16.63    7.37   0
   7 -17  -4   39.48    4.49   0
   7  -9  -4  354.05    5.55   0
   7   1   0   27.21    3.96   0
   7  15  19  127.70    7.37   0
   7  17  26   14.04    9.88   0
   8 -16  -4   32.08    5.52   0
   8 -10  -4  701.39    7.08   0
   8  14  17   28.55    7.82   0
   9 -13  -4  186.93    5.81   0
   9 -11  -4  162.56    5.57   0
   9  15  20  107.58    9.77   0
  10  -4  -2   61.41    5.28   0
  10  -2  -1  514.50    7.21   0
  10   0   0  133.79    4.45   0
  10   6   5  234.07    6.97   0
  10  14  18   27.66    8.59   0
  11 -23  -1   55.61    9.51   0
  11 -17  -3  102.55    7.14   0
  11  -9  -3   42.50    6.71   0
  11  -5  -2  755.93    8.35   0
  11  15  22  183.66   13.79   0
  12 -24   0   12.60   10.97   0
  12 -22  -1  135.93   11.27   0
  12 -12  -3  469.89    8.92   0
  12  -2   0   52.15    7.63   0
  12   6   6  547.24    9.48   0
  12  12  15   88.03   10.48   0
  12  14  20    0.07   12.86   0
  13 -23   0   17.70   12.43   0
  13 -17  -2   14.37    9.33   0
  13  -9  -2  479.07    9.96   0
  13  -1   1  279.84    9.30   0
  13   3   4  390.83    9.82   0
  13   5   6   27.01    8.40   0
  13   9  11   47.54    9.87   0
  13  11  14  410.33   12.39   0
  13  13  18   37.67   12.49   0
  14 -18  -1  170.46   12.40   0
  14  -4   0  204.37    9.16   0
  14  10  13   67.24   11.18   0
  14  14  22    7.58   15.24   0
  14  14  23   64.25   17.19   0
  15 -19   0  124.07   14.58   0
  15 -15  -1   46.00   11.74   0
  15 -13  -1  202.18   12.38   0
  15 -11  -1   11.42   10.48   0
  15  13  21   36.13   16.69   0
  16 -20   1   22.70   14.30   0
  16 -16   0   27.51   13.32   0
  16 -10   0  205.14   12.55   0
  16  -6   1  251.52   12.92   0
  16   0   4  325.82   12.24   0
  16   4   7  291.61   10.09   0
  16  10  16  153.03   15.20   0
  16  12  20   15.31   17.39   0
  17 -17   1   26.33   15.42   0
  17  -9   1   66.29   13.54   0
  17  -5   2   22.59   13.03   0
  17  -3   3  236.67   12.90   0
  17   9  15   37.59   15.86   0
  17  11  19   12.32   17.07   0
  18 -16   2   46.60   17.45   0
  18  -8   2   26.53   14.23   0
  18  -6   3   94.93   13.78   0
  18   0   6   49.23   13.58   0
  18   8  15  120.81   18.42   0
  18  10  19   12.47   20.04   0
  19  -9   3   79.87   16.76   0
  19  -5   4    0.45   14.91   0
  19  -3   5   29.88   13.97   0
  19   3  10   72.54   18.07   0
  19   5  12    1.10   17.00   0
  19   7  15   35.70   19.38   0
  20 -12   4    9.56   18.19   0
  20 -10   4   45.91   18.65   0
  20  -6   5   98.90   19.10   0
  20  -4   6   32.93   17.98   0
  20   2  10   40.79   13.61   0
  20   4  13  132.38   19.37   0
  20   6  15   65.06   19.32   0
  21  -7   6   17.62   20.33   0
  21  -5   7   34.40   21.08   0
  21  -3   8   24.74   20.18   0
  21  -1   9   48.50   17.50   0
  21   3  13   42.49   23.69   0
  22  -4   9   12.95   22.67   0
  22  -2  10   -7.11   22.21   0
 -18 -12  17   29.99   19.93   0
 -18 -10  18   39.15   20.40   0
 -18  -8  18    3.65   17.69   0
 -18  -8  19   20.46   19.08   0
 -18  -6  20   13.82   18.65   0
 -18  -4  21   66.60   20.94   0
 -18  -4  22   27.79   20.24   0
 -17 -15  15   -1.22   19.28   0
 -17 -13  15   11.70   15.23   0
 -17 -11  15    2.60   17.51   0
 -17  -9  15   29.63   16.64   0
 -17  -7  16  175.31   17.12   0
 -17  -5  17   13.16   16.40   0
 -17  -3  19   16.04   17.47   0
 -17  -1  21   66.83   18.00   0
 -17  -1  22   90.95   13.66   0
 -17   1  24   10.57   19.49   0
 -17   1  25   11.19   17.85   0
 -16 -14  12    4.57   17.58   0
 -16 -12  12   45.64   16.74   0
 -16 -10  13   21.36   10.69   0
 -16  -4  15   57.63   12.69   0
 -16   0  19  164.77   16.32   0
 -16   2  22   -3.05   15.77   0
 -16   2  23   91.28   12.73   0
 -16   4  26    1.49   16.38   0
 -15 -19  11   20.34   18.05   0
 -15 -17  11   28.23   16.12   0
 -15 -15  10  281.45   15.92   0
 -15 -13  10   88.41   15.87   0
 -15 -11  10    7.74   12.59   0
 -15  -9  11   11.92   12.10   0
 -15  -3  14  103.41   11.43   0
 -15   1  18    2.66   12.93   0
 -15   3  21  109.26   14.06   0
 -15   5  25   -1.46   15.43   0
 -14 -20  10   73.43   18.26   0
 -14 -18   9   15.02   16.06   0
 -14 -10   9   87.44    8.93   0
 -14  -6  10  104.92   11.06   0
 -14   0  14  123.79   11.62   0
 -14   4  19  108.50   11.15   0
 -14   6  23  172.19   12.84   0
 -14   6  24   69.56   12.76   0
 -13 -19   8    5.39   13.69   0
 -13 -17   7   15.41   12.74   0
 -13 -15   7   48.83   12.76   0
 -13 -13   7   72.10    8.45   0
 -13  -7   8  356.17   11.27   0
 -13  -5   9   74.22    7.19   0
 -13  -3  10   41.06    8.84   0
 -13   1  13  212.24    9.57   0
 -13   7  22   74.24   12.95   0
 -13   7  23   90.45   11.39   0
 -13   9  28    3.99   15.03   0
 -12 -18   6   12.91   12.96   0
 -12  -8   6  135.28    8.93   0
 -12  -6   7  274.75    7.27   0
 -12   4  15  144.34    9.26   0
 -12   8  22   13.60   10.12   0
 -12  10  28   30.33   12.88   0
 -11 -15   4   30.14    9.78   0
 -11 -13   4   78.49    9.23   0
 -11  -7   5  301.27    8.38   0
 -11  -5   6 1135.16    9.30   0
 -11   1  10  211.83    7.79   0
 -11   3  12   77.19    7.52   0
 -11   9  22   16.28    9.23   0
 -11  11  28   78.75   11.96   0
 -10 -24   6   10.28   14.02   0
 -10 -20   4   34.23   11.00   0
 -10 -16   3  104.02    9.34   0
 -10 -12   3  138.17    6.46   0
 -10  -4   5  331.45    7.01   0
 -10  -2   6  104.54    5.94   0
 -10   6  14   12.07    6.54   0
 -10   8  17   73.04    7.89   0
 -10  12  28   15.45   11.50   0
  -9 -23   4   29.50   13.07   0
  -9 -11   2  342.91    6.03   0
  -9  -9   2  412.17    7.09   0
  -9   1   7  700.46    7.21   0
  -9   3   9  243.01    5.87   0
  -9   5  11   91.72    5.50   0
  -9   7  14  110.42    6.31   0
  -9  11  22  118.70    7.72   0
  -9  13  29   28.57   11.72   0
  -8 -26   5   38.53   13.71   0
  -8 -20   2    8.84    8.56   0
  -8 -16   1   73.69    7.15   0
  -8  -2   4  592.94    6.61   0
  -8   2   7 1051.98    6.60   0
  -8   6  11  109.57    5.26   0
  -8   8  14  110.61    5.37   0
  -7 -23   2   48.43   10.33   0
  -7 -15   0   22.73    6.01   0
  -7   1   5 3822.86   11.49   0
  -7  11  18   64.52    5.91   0
  -7  13  23   77.85    7.37   0
  -6 -26   3   11.89   11.95   0
  -6 -22   1   43.57    7.80   0
  -6 -20   0    1.34    7.58   0
  -6 -14  -1   15.25    5.66   0
  -6 -12  -1  311.87    6.33   0
  -5 -27   3   91.03   11.23   0
  -5  -5   0 3547.23    8.94   0
  -5  -1   2  761.25    4.60   0
  -4 -10  -2  268.04    3.74   0
  -4  14  21   12.07    3.88   0
  -4  16  29    0.06    5.66   0
  -3 -19  -2   33.85    4.79   0
  -3   1   2 2784.80    5.44   0
  -2 -10  -3   67.46    2.40   0
   0 -28   1   33.08    6.09   0
   0 -20  -3    4.58    2.93   0
   0 -14  -4   61.38    1.68   0
   1 -27   0   51.49    4.45   0
   3 -17  -4  119.57    2.20   0
   3  -5  -3 1033.48    3.52   0
   3   1   0 1059.82    3.71   0
   4  16  22  254.49    6.04   0
   5 -21  -3  103.97    3.91   0
   5   1   0  231.94    3.37   0
   5  15  19  127.07    5.85   0
   5  17  26    6.96    7.35   0
   7 -23  -2   64.18    6.23   0
   7  -3  -2  524.06    5.31   0
   7   9   8  160.32    5.29   0
   7  11  11  406.53    6.44   0
   7  17  27   37.09   10.44   0
   8 -20  -3   26.68    5.53   0
   8 -14  -4   27.85    5.61   0
   8 -12  -4  634.97    6.94   0
   8  -6  -3  227.60    5.10   0
   8  12  13  137.00    6.28   0
   8  16  23   46.33    9.90   0
   9 -19  -3  104.38    6.60   0
   9  -7  -3  209.01    5.76   0
   9   5   4  781.59    7.54   0
   9   7   6   42.48    4.43   0
  10  -8  -3  181.82    6.33   0
  10   2   2  964.00    8.39   0
  10   8   8  143.18    6.95   0
  10  16  25   24.45   12.82   0
  11 -15  -3  256.73    8.10   0
  11 -13  -3  179.81    7.17   0
  11   5   5  333.94    8.24   0
  11   7   7  275.83    7.91   0
  11   9  10    5.78    7.70   0
  11  11  13  198.98    9.39   0
  11  13  17   56.00    9.97   0
  11  15  23   32.55   13.67   0
  12 -18  -2   95.65    8.61   0
  12  -8  -2   52.44    8.11   0
  12   8   9  250.66    9.55   0
  12  10  12  475.55   10.93   0
  12  12  16   82.72   11.50   0
  13 -19  -1  123.08   11.79   0
  13 -15  -2    1.71    9.22   0
  13  -7  -1  303.18    9.18   0
  13  11  15    7.23   10.49   0
  13  13  19   66.54   12.82   0
  14 -16  -1  157.95   12.10   0
  14 -10  -1   64.67    9.14   0
  14   4   6  181.68   10.40   0
  14   6   8  329.06   10.84   0
  14  10  14   63.84   12.19   0
  14  12  18    3.63   13.70   0
  15 -21   1   18.03   15.62   0
  15  -7   0   72.25    7.82   0
  15  -5   1   38.71   10.59   0
  15  -3   2  133.70   10.13   0
  15  -1   3  110.01   10.44   0
  15   3   6  256.72   11.91   0
  15   5   8   19.45   10.99   0
  15  11  17   -1.22   14.68   0
  15  13  22   17.08   17.27   0
  16 -14   0   13.86   11.94   0
  16 -12   0  173.24   12.09   0
  16  -4   2   43.77   10.55   0
  16   2   6   13.60   11.74   0
  16  10  17  120.45   17.81   0
  16  12  21   11.72   17.62   0
  17 -15   1   29.00   13.88   0
  17 -13   1  207.58   14.71   0
  17 -11   1   57.37   13.14   0
  17  -7   2   40.80   13.44   0
  17  -1   5   64.67   12.66   0
  17   3   8  110.42   13.06   0
  17   5  10   29.78   12.82   0
  17   9  16   10.83   16.85   0
  17  11  20    5.20   16.95   0
  18 -14   2   37.41   15.50   0
  18 -12   2   24.45   15.80   0
  18 -10   2   70.85   10.97   0
  18  -4   4   91.22   13.13   0
  18  -2   5  132.39   10.78   0
  18   2   8   -0.54   10.34   0
  18   4  10   61.66   11.29   0
  18   8  16   -7.38   19.20   0
  19 -15   3   11.26   15.91   0
  19 -13   3   42.41   17.12   0
  19 -11   3    7.62   15.50   0
  19  -7   4   59.39   16.60   0
  19  -5   5   25.69   16.87   0
  19  -3   6  165.33   16.27   0
  19   1   9   10.29   16.02   0
  19   3  11  124.16   16.69   0
  19   7  16   41.47   19.82   0
  20  -8   5  213.72   18.98   0
  20  -6   6   28.96   17.32   0
  20  -4   7   90.20   16.87   0
  20   0   9   20.45   12.83   0
  20   2  11   93.03   18.18   0
  20   6  16   22.49   19.66   0
  21  -9   6   66.02   20.72   0
  21  -7   7   37.23   20.79   0
  21  -3   9   48.62   18.63   0
  21   1  12   15.10   21.80   0
  21   3  14   24.59   23.36   0
 -18 -12  16    0.74   21.52   0
 -18 -10  17   48.91   18.96   0
 -18  -6  18   42.49   17.92   0
 -18  -6  19   50.85   14.91   0
 -18  -4  20   14.48   19.78   0
 -18  -2  22   17.35   20.21   0
 -18  -2  23   26.81   15.26   0
 -17 -15  14    1.93   18.37   0
 -17 -13  14   55.60   15.15   0
 -17 -11  14  214.82   18.02   0
 -17  -9  14  143.01   16.99   0
 -17  -7  15   25.05   16.00   0
 -17  -5  16  237.95   16.86   0
 -17  -3  18   58.72   16.78   0
 -17  -1  20   13.03   16.81   0
 -17   1  23   15.75   18.22   0
 -16 -18  12   11.88   20.88   0
 -16 -16  12   55.97   13.88   0
 -16 -14  11  248.89   16.65   0
 -16 -10  12   98.91   13.74   0
 -16  -8  12   91.95   13.03   0
 -16  -6  13   57.46   13.47   0
 -16   0  18   36.15   15.28   0
 -16   2  21   94.51   15.78   0
 -16   4  25  104.50   18.08   0
 -15 -17  10   44.28   16.72   0
 -15  -9  10   21.50   11.81   0
 -15  -7  11   51.08    9.02   0
 -15  -5  12  123.12    9.02   0
 -15  -3  13   54.52   11.41   0
 -15  -1  15   56.92    9.18   0
 -15   3  20   76.79   12.47   0
 -15   5  23   10.91   14.22   0
 -15   5  24    9.54   13.53   0
 -14 -20   9   12.76   17.44   0
 -14 -16   8   79.14   13.98   0
 -14 -14   8   32.29    9.78   0
 -14 -12   8    1.69   11.89   0
 -14 -10   8   38.54   11.89   0
 -14  -2  12   26.32   10.23   0
 -14   2  16    4.38   10.17   0
 -14   6  22   24.16   12.86   0
 -14   8  28   -3.11   15.58   0
 -13 -21   8    0.61   15.95   0
 -13 -19   7   61.83   14.31   0
 -13 -15   6   52.46   11.20   0
 -13 -13   6   47.98   11.37   0
 -13  -5   8 1216.77   12.87   0
 -13  -1  11  234.02    7.69   0
 -13   3  15  308.36   11.17   0
 -13   5  18   29.26    9.50   0
 -13   7  21   51.62   12.12   0
 -13   9  27   49.38   13.65   0
 -12 -22   7   25.73   15.87   0
 -12 -20   6   36.09   13.53   0
 -12 -14   5   27.25   10.33   0
 -12 -12   5   45.36    9.14   0
 -12  -4   7  637.91   10.10   0
 -12   2  12   22.35    8.37   0
 -12   8  21  128.66   10.65   0
 -12  10  26    9.20   13.55   0
 -12  10  27   31.45   12.63   0
 -11 -23   6   19.75   14.53   0
 -11 -21   5   59.23   12.87   0
 -11 -17   4   66.69   10.67   0
 -11  -9   4  347.01    8.74   0
 -11   5  14  528.41    9.10   0
 -11   9  21   50.74    9.18   0
 -11  11  27   30.91   11.20   0
 -10   0   7  207.16    6.28   0
 -10   2   9 1229.81    9.35   0
 -10   4  11  301.25    7.15   0
 -10  10  21   34.41    7.99   0
 -10  12  27   15.55   11.34   0
  -9 -25   5   27.77   13.58   0
  -9 -21   3   76.43   10.60   0
  -9 -19   2  184.35   10.94   0
  -9  -5   3  244.88    6.25   0
  -9   9  17   64.99    6.10   0
  -9  13  28    8.46   10.10   0
  -8  -8   1  591.63    6.87   0
  -8   0   5  307.21    6.04   0
  -8  10  17   -4.63    6.16   0
  -8  12  22   20.13    6.20   0
  -8  14  29   24.01   10.46   0
  -8  14  30   30.90   10.01   0
  -7 -25   3   45.39   10.75   0
  -7 -21   1    6.80    7.70   0
  -7 -17   0   63.45    6.44   0
  -7   7  11  173.14    4.73   0
  -7   9  14    8.05    4.32   0
  -6 -10  -1  721.24    6.22   0
  -6  -6   0 1194.61    6.47   0
  -6  -4   1 1002.65    5.48   0
  -6  14  24   49.01    6.46   0
  -5   7   9  551.27    4.18   0
  -5  11  15  430.58    4.79   0
  -5  15  26    4.51    5.67   0
  -4   4   5  193.64    2.59   0
  -4   6   7  149.87    2.54   0
  -3  -7  -2   18.76    2.16   0
  -3   9  10  224.76    2.68   0
  -1   1   1 3885.06    3.35   0
   0 -12  -4  690.94    2.24   0
   1  17  28   18.28    4.47   0
   2  16  23   17.39    4.29   0
   3  -9  -4  404.97    2.69   0
   3   9   8  326.13    3.60   0
   3  17  27  105.96    6.58   0
   5  -9  -4   87.14    3.33   0
   5  -5  -3  307.72    3.44   0
   5   9   8   15.78    3.77   0
   5  17  27    7.98    8.12   0
   6 -16  -4  545.15    5.45   0
   6 -10  -4   35.27    3.99   0
   6   2   1  909.91    5.71   0
   6  14  17   56.12    6.12   0
   6  16  23   44.55    7.80   0
   7 -15  -4   14.43    4.70   0
   7 -11  -4   41.84    3.85   0
   7   3   2  516.97    5.59   0
   7  13  15   98.28    6.01   0
   7  15  20    6.63    7.44   0
   7  17  28    5.80   11.14   0
   8 -26   0    6.68    7.85   0
   8 -22  -2   13.26    6.47   0
   8  -4  -2 3061.91   10.53   0
   8   0   0   26.89    4.38   0
   8   4   3  862.36    7.29   0
   8  10  10   40.06    5.61   0
   8  14  18  232.52    8.77   0
   8  16  24   -2.21   10.30   0
   9   1   1  385.32    6.66   0
   9   9   9  310.90    7.19   0
   9  11  12   70.58    7.07   0
   9  13  16   59.20    7.72   0
   9  15  21    4.03    8.60   0
  10 -20  -2  205.17    8.67   0
  10 -16  -3   94.63    7.55   0
  10 -10  -3  311.06    6.88   0
  10   4   4  407.98    7.25   0
  10   6   6   61.43    6.36   0
  10  10  11   10.35    7.54   0
  10  14  19   27.48    9.03   0
  10  16  26    5.38   13.36   0
  11 -19  -2   31.50    7.67   0
  11  -7  -2  735.16    8.65   0
  11   1   2  434.41    7.75   0
  11  13  18   49.15   11.15   0
  12 -16  -2  163.07    8.96   0
  12 -10  -2  208.80    8.41   0
  12  -6  -1  486.53    9.04   0
  13 -21   0   14.55   12.18   0
  13  -5   0  212.51    8.79   0
  13  -1   2 1038.25   11.49   0
  13   3   5  439.15   10.16   0
  13   5   7   92.36    8.99   0
  13   7   9  386.22   10.69   0
  13   9  12   18.68   10.17   0
  13  13  20   50.85   13.60   0
  14 -22   1   86.75   14.47   0
  14 -20   0   84.79   11.92   0
  14 -14  -1  293.02   11.44   0
  14 -12  -1  139.00   10.29   0
  14  -2   2  145.65    9.39   0
  14   0   3   78.45    6.96   0
  14  10  15  117.10   11.68   0
  14  12  19   98.26   13.78   0
  15 -17   0   33.06   12.25   0
  15 -15   0   -1.58   10.97   0
  15 -11   0  208.44   11.57   0
  15  -9   0  364.92   11.03   0
  15   7  11   54.90   13.07   0
  15   9  14   19.73   12.63   0
  15  11  18   18.91   14.71   0
  16 -20   2    9.01   15.88   0
  16 -18   1   30.45   13.99   0
  16 -16   1   56.90   14.54   0
  16 -10   1   66.85   11.73   0
  16  -8   1  265.23    9.84   0
  16  -6   2  157.23   12.47   0
  16   8  14    2.41   14.25   0
  17 -17   2    0.55   15.43   0
  17  -9   2  364.38   14.59   0
  17  -5   3   31.29    9.64   0
  17  -3   4  192.85   12.54   0
  17   1   7   21.60   12.85   0
  17   3   9   53.93   12.59   0
  17   9  17    9.56   18.33   0
  18 -16   3   21.69   15.04   0
  18 -10   3   48.06   15.48   0
  18  -8   3  190.90   11.80   0
  18  -6   4   39.25   14.37   0
  18  -4   5   61.41   13.53   0
  18  -2   6   62.58   14.20   0
  18   2   9   28.92   14.24   0
  18   6  14   -1.21   17.00   0
  18   8  17  129.37   20.25   0
  19 -15   4   -3.41   18.13   0
  19 -13   4   80.61   16.56   0
  19 -11   4  178.86   17.68   0
  19  -9   4  163.64   15.89   0
  19  -7   5  103.72   15.85   0
  19   7  17   44.31   20.02   0
  20 -12   5  143.16   20.55   0
  20 -10   5   63.52   17.06   0
  20  -8   6   14.97   17.18   0
  20   4  14   40.27   15.22   0
  21  -9   7   21.89   20.86   0
  21  -5   8  150.17   15.95   0
  21   1  13   32.69   22.98   0
 -18 -12  15   83.37   21.26   0
 -18 -10  15   28.62   17.73   0
 -18 -10  16   -3.99   13.91   0
 -18  -8  16   -4.15   18.38   0
 -18  -6  17   56.18   18.21   0
 -18  -4  19   57.21   19.44   0
 -18  -2  21   45.21   19.61   0
 -18   0  23   17.65   18.28   0
 -17 -15  13    7.33   18.46   0
 -17 -13  13   71.58   17.91   0
 -17 -11  13   15.07   17.61   0
 -17  -7  14   31.05   15.80   0
 -17  -5  15    5.61   15.92   0
 -17  -3  17   40.42   16.21   0
 -17  -1  19   -2.85   16.14   0
 -17   1  21   67.94   15.69   0
 -17   1  22   87.11   16.40   0
 -17   3  25   35.53   19.53   0
 -16 -18  11   27.49   18.21   0
 -16 -16  11   41.71   18.03   0
 -16 -12  11  199.95   12.77   0
 -16 -10  11   95.63   14.68   0
 -16  -4  14   50.13    9.52   0
 -16   0  17    6.30   14.29   0
 -16   2  20   12.18   14.94   0
 -16   4  23  112.11   15.15   0
 -16   4  24    7.51   14.94   0
 -15 -19  10   13.15   17.48   0
 -15 -17   9   50.84   16.65   0
 -15 -15   9   25.53   14.70   0
 -15 -13   9  107.26   11.55   0
 -15  -9   9   44.76   11.29   0
 -15  -3  12   83.54   11.22   0
 -15  -1  14    1.19   12.44   0
 -15   1  16  173.31   13.51   0
 -15   3  19   39.35   12.19   0
 -15   5  22  129.25   14.41   0
 -15   7  27   19.84   16.67   0
 -14 -18   8   15.64   14.96   0
 -14 -16   7   44.88   12.76   0
 -14 -12   7  162.06   12.93   0
 -14  -8   8   17.44   10.87   0
 -14  -6   9  246.15    8.38   0
 -14  -4  10   41.19    7.35   0
 -14  -2  11  302.76   11.28   0
 -14   0  13  209.45   10.73   0
 -14   2  15  164.15   11.49   0
 -14   4  18   -4.54   10.63   0
 -14   6  21   76.13   12.72   0
 -14   8  26   25.52   14.78   0
 -14   8  27   60.00   14.00   0
 -13 -21   7    7.74   14.21   0
 -13 -17   6   29.68   12.92   0
 -13  -7   7  350.45    8.17   0
 -13  -1  10  453.85   10.13   0
 -13   1  12  114.78    9.44   0
 -13   3  14   46.20    9.60   0
 -13   5  17   54.74   10.31   0
 -13   9  25    0.03   14.33   0
 -13   9  26   84.13   13.27   0
 -12   8  20   97.99   10.29   0
 -12  10  25   29.15   12.38   0
 -11  -7   4   24.85    7.34   0
 -11  -5   5  350.01    8.83   0
 -11   1   9  206.37    7.27   0
 -11   3  11  407.75    8.10   0
 -11   5  13   46.09    7.48   0
 -11   7  16   -0.85    7.74   0
 -11  11  25   80.61   11.75   0
 -11  11  26   13.94   10.11   0
 -10 -24   5   58.06   13.84   0
 -10 -22   4   17.02   12.16   0
 -10 -20   3   72.34   10.98   0
 -10 -16   2   51.82    8.52   0
 -10 -14   2   25.72    8.39   0
 -10   6  13  117.60    6.81   0
 -10   8  16   38.12    6.69   0
 -10  10  20   13.35    8.84   0
 -10  12  26  125.29   11.41   0
  -9 -13   1  214.42    8.04   0
  -9   7  13  297.12    6.66   0
  -9  13  27   54.59   10.18   0
  -8 -26   4    7.38   13.15   0
  -8 -24   3   36.87   10.35   0
  -8 -22   2   12.87    9.41   0
  -8 -20   1   34.60    9.75   0
  -8 -14   0   13.88    5.88   0
  -8   4   8   21.73    4.65   0
  -8  12  21  179.38    7.18   0
  -8  14  28   15.01    9.79   0
  -7 -19   0   88.38    8.47   0
  -7  -3   2  451.31    4.56   0
  -7  -1   3  539.01    5.97   0
  -7  13  22   48.28    6.72   0
  -6   0   3 1923.36    7.46   0
  -6   8  11  111.11    3.99   0
  -6  12  18  319.54    5.51   0
  -5 -23   0   18.98    7.83   0
  -5 -13  -2   51.66    4.26   0
  -5  -7  -1  244.76    3.88   0
  -5  13  19  188.25    4.80   0
  -4 -26   1   19.07    8.91   0
  -4 -24   0   35.52    7.53   0
  -4 -22  -1   39.67    6.94   0
  -4  16  28    2.56    5.11   0
  -3 -25   0   12.33    7.42   0
  -3 -15  -3   52.01    3.77   0
  -3 -13  -3  629.94    4.30   0
  -2 -24  -1   38.98    5.70   0
  -2 -18  -3   97.28    4.14   0
  -2   8   8  381.56    1.96   0
   0  14  18  125.53    2.51   0
   2 -10  -4  109.98    1.42   0
   2   2   1 1803.92    3.80   0
   2  12  13  131.85    2.82   0
   3  -1  -1  323.32    2.38   0
   4   2   1  332.48    3.18   0
   4  16  23   17.61    5.83   0
   5 -25  -1   82.49    4.86   0
   5  -3  -2  389.66    3.61   0
   5  -1  -1 1250.28    5.37   0
   5  13  15  441.95    6.20   0
   5  15  20  107.30    6.43   0
   6 -20  -3   94.65    4.89   0
   6  -6  -3  838.15    5.48   0
   6   8   7  855.61    6.52   0
   7   5   4   27.41    4.43   0
   7   7   6 1031.53    7.48   0
   8  -8  -3 1195.99    8.17   0
   8  -2  -1  499.38    4.85   0
   8  12  14   15.91    6.01   0
   8  16  25    7.23   10.58   0
   9 -25   0   49.75    9.32   0
   9 -23  -1  131.54    8.55   0
   9 -17  -3  387.55    7.68   0
   9  -9  -3  307.76    6.12   0
   9  -3  -1 1676.37    9.02   0
   9  -1   0  775.78    7.19   0
   9   3   3  314.61    6.13   0
   9   7   7  973.10    8.64   0
   9  15  22   20.98   10.46   0
  10 -14  -3  376.08    7.16   0
  10  -4  -1  317.25    6.48   0
  10  -2   0   55.28    5.85   0
  10   0   1  314.05    6.64   0
  10  12  15   89.05    8.43   0
  10  14  20   58.72    9.71   0
  11 -21  -1   57.87   10.14   0
  11 -17  -2  189.70    9.20   0
  11  -3   0   29.45    6.22   0
  11  -1   1  200.35    6.92   0
  11   3   4  353.90    8.05   0
  11   7   8   82.59    8.01   0
  11   9  11  187.16    8.49   0
  11  11  14    4.61    8.68   0
  11  15  24    1.80   12.49   0
  11  15  25    3.27   15.11   0
  12 -24   1   44.70   12.21   0
  12 -22   0   27.43   11.34   0
  12 -14  -2   72.17    8.41   0
  12 -12  -2  167.94    8.55   0
  12  -4   0    9.83    7.04   0
  12  -2   1  702.10    9.25   0
  12   8  10   86.85    9.45   0
  12  10  13  228.40    9.89   0
  12  14  22   56.78   12.79   0
  13 -23   1   48.43   13.73   0
  13 -17  -1   27.33    9.82   0
  13  11  16    2.76   12.03   0
  13  13  21   57.65   13.62   0
  14 -18   0   14.96   11.37   0
  14  -8   0  130.78    9.88   0
  14   2   5  302.25    8.11   0
  14   4   7  246.23   10.25   0
  14   8  12   26.00   11.87   0
  14  12  20   -5.84   14.10   0
  15 -19   1   23.26   12.91   0
  15 -13   0  289.55   12.03   0
  15  -5   2  510.66   11.53   0
  15  -1   4  513.01   11.65   0
  15   5   9    6.94    8.46   0
  15   7  12   71.24   13.32   0
  15   9  15   88.69   13.32   0
  15  11  19   49.65   15.52   0
  16 -14   1  283.36   13.91   0
  16  -4   3   81.95    8.55   0
  16  -2   4  112.44    8.47   0
  16   4   9  114.80    9.57   0
  16   6  12   73.94   13.51   0
  16   8  15   76.51   13.53   0
  16  10  18   53.90   15.23   0
  17 -15   2   17.59   14.36   0
  17 -11   2  471.21   13.94   0
  17  -7   3  101.32   13.83   0
  17  -5   4  408.26   13.82   0
  17  -3   5  194.25   12.61   0
  17   5  12  279.94   16.64   0
  17   7  15   17.40   15.65   0
  17   9  18  131.50   19.01   0
  18 -14   3   42.82   15.59   0
  18 -12   3  265.76   16.73   0
  18  -8   4   18.67   15.46   0
  18   0   8   53.21   14.14   0
  18   2  10   26.04   15.25   0
  18   6  15   54.98   16.44   0
  18   8  18   10.18   20.32   0
  19  -9   5   30.51   16.63   0
  19  -3   7   26.16   11.38   0
  19   1  10   20.49   11.24   0
  19   3  12   58.20   13.37   0
  19   7  18   87.96   19.22   0
  20 -12   6   17.84   18.16   0
  20 -10   6   12.11   18.83   0
  20  -6   7   54.26   18.65   0
  20  -2   9  171.83   13.53   0
  20   4  15   74.46   15.74   0
  20   4  16   35.00   19.70   0
  21  -9   8   -4.90   18.98   0
  21  -7   8   82.60   19.03   0
  21  -5   9   -1.33   19.12   0
  21  -3  10   49.12   15.23   0
  21  -1  12   17.34   20.22   0
  21   1  14  172.13   24.52   0
 -19  -9  17    0.57   19.19   0
 -19  -7  18  123.13   20.24   0
 -19  -7  19   17.19   16.78   0
 -19  -5  20    3.77   22.43   0
 -18 -14  14   -7.49   22.18   0
 -18 -12  14    1.33   20.94   0
 -18 -10  14   40.82   17.60   0
 -18  -6  16   28.83   17.55   0
 -18  -4  18    4.22   17.03   0
 -18  -2  19  164.18   18.09   0
 -18  -2  20   -7.95   16.92   0
 -18   0  22   63.08   19.27   0
 -17 -15  12  124.78   20.31   0
 -17 -13  12   81.48   17.69   0
 -17 -11  12   -0.98   17.48   0
 -17  -7  13   49.74   15.54   0
 -17  -5  14    0.23   14.80   0
 -17  -3  16   73.99   16.15   0
 -17  -1  18  136.56   15.28   0
 -17   1  20   23.63   16.04   0
 -17   3  23   34.43   16.81   0
 -17   3  24   25.83   18.87   0
 -16 -16  10   49.78   18.41   0
 -16 -14  10   57.32   15.78   0
 -16 -12  10   20.08   15.92   0
 -16 -10  10   72.94   14.31   0
 -16  -8  11  214.76   13.81   0
 -16  -6  12   72.34    9.57   0
 -16  -4  13  149.73   12.42   0
 -16  -2  14   19.00   13.64   0
 -16   0  16   -4.41   13.57   0
 -16   2  19  134.85   15.17   0
 -16   4  22   17.04   15.94   0
 -15 -19   9   84.15   19.35   0
 -15 -15   8   -1.95   15.29   0
 -15 -13   8   45.03   14.97   0
 -15  -1  13   10.85   12.17   0
 -15   1  15   56.25   12.52   0
 -15   3  18   84.71   12.07   0
 -15   5  21   29.22   13.55   0
 -15   7  25   32.06   16.71   0
 -15   7  26   54.63   16.24   0
 -14 -20   8    7.48   15.46   0
 -14 -18   7   84.02   16.11   0
 -14 -10   7  189.57   11.78   0
 -14   0  12  115.55   10.84   0
 -14   2  14   42.64   10.93   0
 -14   4  17  174.82   11.57   0
 -14   6  20  108.86   12.76   0
 -14   8  25  112.22   14.62   0
 -13 -19   6   73.87   14.26   0
 -13 -15   5   18.17   11.38   0
 -13 -11   5   15.41    9.76   0
 -13  -3   8  377.13   10.01   0
 -13   5  16  470.11   11.41   0
 -13   7  20  123.40   11.34   0
 -13   9  24   17.69   13.12   0
 -12 -22   6   -1.27   14.24   0
 -12 -20   5   19.74   13.25   0
 -12 -16   4   16.84   11.18   0
 -12 -14   4   37.73    7.89   0
 -12 -12   4   79.22    9.35   0
 -12 -10   4  434.20   10.17   0
 -12  -4   6  362.56    9.71   0
 -12   0   9  672.96    9.82   0
 -12   2  11  172.41    6.55   0
 -12   4  13   73.31    8.56   0
 -12   6  16    9.06    8.74   0
 -12   8  19  126.64   10.97   0
 -12  10  24  104.26   12.37   0
 -11 -23   5   81.41   14.70   0
 -11 -17   3  116.27   10.43   0
 -11 -11   3   62.41    6.53   0
 -11  -9   3   47.57    7.54   0
 -11   9  19  146.10   10.17   0
 -10 -18   2   76.60   10.26   0
 -10  -2   5  904.30    8.26   0
 -10   2   8   70.29    6.62   0
 -10   4  10    4.09    6.05   0
 -10  12  25   64.36   10.27   0
  -9 -25   4   63.75   13.50   0
  -9 -23   3   11.25   11.53   0
  -9 -21   2  288.11   10.82   0
  -9 -17   1  354.74    9.24   0
  -9  -9   1  383.37    6.80   0
  -9   1   6  534.53    7.26   0
  -9   3   8  170.19    4.37   0
  -9   5  10   26.53    5.40   0
  -9   9  16   13.48    5.66   0
  -9  11  20   19.66    7.50   0
  -9  13  26   46.71   10.15   0
  -8 -16   0   17.80    6.73   0
  -8 -12   0  434.02    6.91   0
  -8  -4   2 3234.50   11.32   0
  -8  -2   3  477.65    6.06   0
  -8   2   6  265.55    5.78   0
  -8  14  27   27.45    9.24   0
  -7  -7   0   77.86    4.82   0
  -7   3   6   74.87    3.57   0
  -7  11  17   57.63    4.64   0
  -6 -26   2    2.70   10.44   0
  -6 -22   0   -0.73    8.89   0
  -6  -8  -1  398.64    5.12   0
  -6   4   6  384.99    4.27   0
  -6  14  23   22.94    5.52   0
  -5 -27   2    2.75   10.19   0
  -5 -11  -2  375.93    5.06   0
  -5  15  25   53.99    5.62   0
  -4  -8  -2  353.84    3.59   0
  -4   2   3   98.71    1.90   0
  -4  10  12  606.18    4.02   0
  -3 -27   1   35.91    8.40   0
  -3  11  13    5.53    2.09   0
  -2 -26   0  219.54    7.02   0
  -2   2   2 1118.04    2.77   0
  -1 -25  -1   51.40    5.52   0
   0 -16  -4    3.30    1.89   0
   2   8   7   47.80    2.04   0
   3  -3  -2   68.69    1.73   0
   3  13  15  431.04    4.73   0
   3  15  20   54.40    4.48   0
   4 -16  -4  123.77    3.15   0
   4 -10  -4 1792.35    5.30   0
   5 -23  -2  100.84    4.23   0
   5 -15  -4  517.87    4.38   0
   5 -11  -4  163.95    3.61   0
   5   3   2  411.53    4.06   0
   5   7   6  163.57    4.78   0
   5  17  28    6.95    8.65   0
   6 -14  -4  737.29    5.47   0
   6   0   0   49.91    3.42   0
   6   4   3  301.14    4.69   0
   6  10  10 1184.61    7.35   0
   6  14  18   71.85    6.31   0
   6  16  24  137.10    8.51   0
   7  -7  -3  102.42    4.13   0
   7  13  16  147.21    7.34   0
   7  15  21   55.92    8.18   0
   8 -18  -3  192.53    6.34   0
   8   8   8  178.43    6.17   0
   8  10  11   -0.39    5.99   0
   8  16  26  106.54   10.92   0
   9 -15  -3  170.92    7.25   0
   9   5   5  113.76    5.75   0
   9   9  10  209.16    7.13   0
   9  11  13  455.42    8.33   0
   9  15  23   52.18   11.08   0
  10 -24   0   66.20   10.08   0
  10 -22  -1   70.63    9.06   0
  10  -8  -2  145.23    6.26   0
  10   2   3  689.90    8.08   0
  10  10  12   36.82    7.94   0
  10  12  16    3.96    9.96   0
  10  14  21   83.89   11.50   0
  11 -23   0   31.69   10.02   0
  11 -15  -2  351.53    9.74   0
  11 -11  -2  108.30    7.11   0
  11   5   6 1092.38    9.03   0
  11  11  15   31.41   10.27   0
  11  15  26   53.88   15.49   0
  12 -18  -1   65.01   10.05   0
  12  -8  -1  575.84   10.02   0
  12   4   6  389.26    9.59   0
  12  10  14   41.18   10.22   0
  12  12  18   24.81   11.35   0
  12  14  23   59.90   13.08   0
  12  14  24   13.32   15.43   0
  13 -15  -1   49.48    9.82   0
  13  -7   0  559.26   10.62   0
  13   1   4   70.85    8.58   0
  13   5   8 1174.93   12.74   0
  13  11  17   14.14   12.30   0
  13  13  22   66.81   14.17   0
  14 -20   1  141.90   14.27   0
  14 -16   0  190.30   11.62   0
  14 -14   0  428.96   13.41   0
  14 -12   0    2.46   11.02   0
  14 -10   0   20.46    9.58   0
  14  -6   1  208.28   10.28   0
  14  -4   2   95.48    9.45   0
  14  -2   3  226.18    9.82   0
  14   0   4   18.23    6.66   0
  14   2   6  132.32    9.59   0
  14   6  10  106.55   11.20   0
  14  10  16    1.68   12.42   0
  14  12  21   47.12   15.13   0
  15 -21   2   -4.29   14.14   0
  15 -17   1   18.01   12.46   0
  15  -3   3  235.09    8.26   0
  15   1   6   24.65   10.53   0
  15   9  16  205.89   14.04   0
  15  11  20  180.04   16.21   0
  16 -18   2   25.20   14.17   0
  16 -10   2   89.26   11.49   0
  16  -8   2   37.05    9.09   0
  16  -6   3  128.19   12.83   0
  16   0   6   90.03    8.45   0
  16   2   8  246.03   12.72   0
  16   4  10   30.20   13.24   0
  16  10  19   32.03   15.37   0
  16  10  20   28.03   15.53   0
  17 -17   3   35.53   16.35   0
  17  -9   3  100.00   13.96   0
  17   1   8   -7.71    9.25   0
  17   3  10   22.26   12.56   0
  17   9  19   48.22   19.12   0
  18 -16   4   57.09   16.50   0
  18 -14   4   19.00   17.52   0
  18 -12   4   25.62   15.29   0
  18 -10   4   49.14   15.38   0
  18  -6   5  117.57   14.79   0
  18  -4   6   22.85   13.69   0
  18   0   9   29.47   13.76   0
  18   4  13   90.14   17.59   0
  18   8  19   16.79   20.66   0
  19 -15   5   18.21   18.90   0
  19 -13   5   54.04   18.47   0
  19 -11   5   19.21   16.54   0
  19  -7   6  135.92   17.42   0
  19  -3   8   48.05   15.82   0
  19  -1   9   27.31   11.58   0
  19   3  13   96.80   17.13   0
  19   5  16    4.71   20.05   0
  19   7  19    8.83   19.78   0
  20 -10   7   -1.65   17.21   0
  20  -8   7   68.86   19.15   0
  20  -6   8  116.78   19.25   0
  20  -2  10   43.54   16.58   0
  20   0  12   72.04   18.81   0
  20   4  17   16.72   19.98   0
  21  -7   9   18.33   21.67   0
  21  -5  10    7.46   21.27   0
  21  -1  13   15.55   21.04   0
  21   1  15   17.33   23.66   0
 -19  -9  16  105.31   21.31   0
 -19  -7  17   28.03   21.91   0
 -19  -5  18  168.98   20.00   0
 -19  -5  19    5.26   20.05   0
 -19  -3  20   24.63   21.87   0
 -18 -14  13   11.87   21.65   0
 -18 -12  13   21.29   19.93   0
 -18  -6  15   51.47   17.41   0
 -18  -4  16   19.14   15.75   0
 -18  -4  17   87.38   13.66   0
 -18  -2  18   41.49   18.29   0
 -18   0  21    7.17   19.15   0
 -17 -17  11   32.57   18.92   0
 -17 -15  11    4.37   19.70   0
 -17 -13  11   92.50   18.41   0
 -17 -11  11   17.01   17.18   0
 -17  -9  12   -4.45   10.74   0
 -17  -7  12  183.65   14.48   0
 -17  -3  15  163.71   15.84   0
 -17  -1  17   11.48   14.72   0
 -17   1  19   16.21   16.54   0
 -17   3  22    9.23   17.70   0
 -16 -18  10   14.06   18.27   0
 -16 -16   9   32.54   17.05   0
 -16 -14   9   71.02   16.63   0
 -16 -12   9   53.93   15.44   0
 -16  -8  10    5.42   12.92   0
 -16  -6  11  227.61   12.92   0
 -16   0  15  141.14   12.67   0
 -16   2  18    3.37   13.86   0
 -16   4  21   43.22   15.75   0
 -16   6  25   30.30   16.34   0
 -15 -19   8   65.01   17.02   0
 -15 -17   8    6.23   15.06   0
 -15  -3  11  133.01   10.96   0
 -15   1  14   -6.91   10.84   0
 -15   3  17  127.13   12.54   0
 -15   5  20   61.11   14.23   0
 -15   7  24   51.09   14.89   0
 -14 -20   7   22.72   16.35   0
 -14 -16   6   25.37   13.59   0
 -14 -14   6   -7.28   12.65   0
 -14 -10   6  620.44   13.06   0
 -14  -2  10   33.70    9.61   0
 -14   4  16  179.50   11.10   0
 -14   6  19   12.48   11.81   0
 -14   8  24   -0.09   13.35   0
 -13 -21   6   51.54   15.42   0
 -13 -17   5   25.92   12.53   0
 -13  -9   5   78.93   10.11   0
 -13  -1   9  177.00    9.12   0
 -13   1  11  229.62    7.27   0
 -13   3  13   78.70    9.34   0
 -13   7  19   73.30   10.86   0
 -13   9  23   22.91   12.72   0
 -12 -22   5   51.88   16.13   0
 -12 -18   4   47.08   12.57   0
 -12  -8   4  254.19    9.01   0
 -12  -6   5  102.30    6.30   0
 -12  -2   7  544.96    9.62   0
 -12   2  10   71.35    7.47   0
 -12   6  15   53.24    8.81   0
 -12  10  23   29.42   11.46   0
 -11 -13   2  112.90    8.83   0
 -11  -5   4   90.94    7.35   0
 -11  -3   5  595.78    8.78   0
 -11   1   8  409.37    7.98   0
 -11   5  12    7.73    7.36   0
 -11  11  24   53.48    9.76   0
 -10 -24   4   17.72   13.73   0
 -10 -22   3   73.63   12.44   0
 -10   0   6  414.48    7.41   0
 -10   6  12  331.76    7.42   0
 -10   8  15  151.50    6.95   0
 -10  10  19  165.85    7.79   0
 -10  12  24   -0.67   10.42   0
  -9  -5   2   48.07    5.59   0
  -9  -3   3  320.26    6.32   0
  -9   7  12  291.69    7.05   0
  -9  13  25   74.64    9.68   0
  -8 -24   2  104.76   12.05   0
  -8 -18   0  104.48    8.10   0
  -8  -6   1  539.32    5.38   0
  -8  10  16  152.35    5.66   0
  -8  12  20  117.29    6.74   0
  -7 -25   2  133.68   10.57   0
  -7 -21   0   39.53    8.60   0
  -7 -11  -1  766.56    7.39   0
  -7   1   4 2421.64    9.51   0
  -7   7  10    9.39    4.11   0
  -7   9  13  303.88    5.21   0
  -7  13  21  169.33    6.77   0
  -7  15  29   20.04    8.34   0
  -6 -20  -1   30.44    7.24   0
  -6   2   4  244.90    4.64   0
  -6   6   8 1699.49    6.93   0
  -5  -9  -2   98.21    3.73   0
  -5   9  11  563.36    4.64   0
  -4 -20  -2   13.12    5.71   0
  -4   8   9  580.44    3.83   0
  -4  14  20   14.29    3.62   0
  -4  16  27    0.03    4.61   0
  -3   5   5  500.22    2.55   0
  -3  15  22   65.62    3.01   0
  -2 -28   1   57.74    8.20   0
  -2  -8  -3  928.78    3.62   0
  -1 -23  -2   22.39    4.41   0
   1   7   6  251.87    1.81   0
   3  17  28    7.91    6.53   0
   4  10  10   81.07    4.03   0
   5 -13  -4  189.10    3.47   0
   5   5   4 1553.49    6.56   0
   5  17  29   23.87    9.03   0
   6  -4  -2  313.79    4.06   0
   6  -2  -1  880.13    5.42   0
   7   1   1  231.74    3.71   0
   7  15  22  152.78    9.20   0
   8 -10  -3  154.63    5.11   0
   8  -6  -2  871.82    6.65   0
   8   4   4  115.26    5.34   0
   8   6   6 1364.74    8.59   0
   9  -7  -2  107.94    5.48   0
   9   1   2 1760.62    9.63   0
   9  13  18   10.02    9.50   0
   9  15  24   80.05   11.88   0
  10 -18  -2   65.70    6.92   0
  10   4   5  318.98    7.12   0
  10   6   7    0.74    6.40   0
  11 -13  -2  120.68    7.27   0
  11  -7  -1  768.36    8.91   0
  11   1   3  276.78    7.48   0
  11   7   9   61.38    8.09   0
  11   9  12  241.12    9.33   0
  11  13  20   68.99   10.91   0
  12 -16  -1   33.92    9.85   0
  12  -6   0   53.87    7.59   0
  12   0   3  415.82    9.17   0
  12  12  19  101.13   12.77   0
  12  14  25   41.99   15.16   0
  13  -9   0   21.50    8.35   0
  13  -3   2  100.69    8.31   0
  13  -1   3  163.75    7.02   0
  13   7  11  196.19   10.99   0
  13  11  18  169.97   12.27   0
  13  13  23   83.19   14.96   0
  14 -22   2   49.41   13.08   0
  14  -8   1  355.28   10.95   0
  14  10  17  109.59   13.48   0
  14  12  22   61.33   15.73   0
  15 -19   2   12.50   14.36   0
  15 -15   1   40.42   12.41   0
  15 -13   1  213.38   12.58   0
  15 -11   1    9.74   10.24   0
  15  -7   2  393.82   11.85   0
  15  -5   3   77.71   10.12   0
  15  -3   4   83.87   10.29   0
  15   9  17   12.63   12.69   0
  15  11  21    3.98   15.77   0
  16 -20   3   42.16   15.53   0
  16 -16   2   61.47   13.58   0
  16 -14   2   66.01   13.64   0
  16 -12   2   87.21   12.92   0
  16  -4   4   12.48    8.34   0
  16   0   7  249.81   13.01   0
  16   6  13   68.29   14.60   0
  16   8  16   -2.52   13.68   0
  16  10  21   31.53   16.27   0
  17 -15   3   38.82   14.92   0
  17 -13   3  154.22   14.86   0
  17 -11   3   25.61   12.69   0
  17  -7   4  390.68   14.86   0
  17  -5   5   62.36   13.48   0
  17  -1   7   52.74    9.49   0
  17   1   9   79.98   13.02   0
  17   3  11   -1.00   13.45   0
  17   5  13    6.28   11.82   0
  17   7  16  186.87   16.19   0
  17   9  20    9.73   17.25   0
  17   9  21   12.40   20.87   0
  18  -8   5  176.97   16.30   0
  18  -6   6  122.34   14.28   0
  18  -4   7  116.41   13.94   0
  18   2  11  116.34   11.64   0
  18   4  14   26.49   17.95   0
  18   6  17   48.82   16.95   0
  18   8  20    8.01   18.55   0
  19 -11   6   15.04   15.73   0
  19  -9   6   10.37   17.19   0
  19  -7   7  103.12   16.15   0
  19  -3   9   70.77   15.27   0
  19  -1  10   22.67   15.22   0
  19   3  14   83.44   17.39   0
  19   5  17   -3.32   21.01   0
  20 -12   7   50.14   20.71   0
  20  -8   8    2.46   19.08   0
  20  -6   9   60.60   18.01   0
  20  -4  10   58.06   18.19   0
  20   0  13   90.85   19.19   0
  20   2  15   71.97   22.32   0
  21  -7  10   18.27   22.42   0
  21  -5  11   10.08   21.19   0
  21  -3  12   89.96   21.89   0
  21  -1  14  148.56   22.72   0
 -19 -11  15    5.31   16.24   0
 -19  -9  15   45.11   20.24   0
 -19  -7  16   31.80   19.55   0
 -19  -5  17    0.90   20.43   0
 -19  -3  19   71.21   21.99   0
 -19  -1  21   16.05   21.24   0
 -18 -14  12   13.85   20.53   0
 -18 -12  12   20.67   20.56   0
 -18 -10  13   48.42   13.43   0
 -18  -8  13    6.63   16.92   0
 -18  -6  14    5.56   16.62   0
 -18  -4  15  123.95   15.65   0
 -18  -2  17   75.89   18.47   0
 -18   0  19  137.09   16.76   0
 -18   0  20   20.75   13.30   0
 -18   2  22    1.90   17.95   0
 -18   2  23   23.07   18.17   0
 -17 -15  10    8.38   18.64   0
 -17 -13  10   70.69   18.25   0
 -17 -11  10  229.46   15.87   0
 -17  -9  11    1.24   14.01   0
 -17  -1  16   23.41   13.63   0
 -17   1  18  144.05   17.09   0
 -17   3  21   21.67   16.82   0
 -16 -18   9   92.66   20.21   0
 -16 -14   8   23.93   14.55   0
 -16 -10   9   98.10   10.65   0
 -16  -8   9  149.95   12.10   0
 -16  -6  10  157.88   13.32   0
 -16  -4  11   64.77   12.19   0
 -16  -2  13  138.06    9.68   0
 -16   2  17  113.04   13.63   0
 -16   4  20    7.01   15.22   0
 -16   6  24   25.15   15.82   0
 -15 -15   7   -4.11   13.75   0
 -15 -13   7   73.27   10.44   0
 -15 -11   7  118.10   13.76   0
 -15  -7   8   16.89   11.45   0
 -15  -5   9  -11.34   11.44   0
 -15  -1  12  433.24    9.86   0
 -15   3  16   57.24   12.02   0
 -15   5  19   36.71   13.01   0
 -15   7  23   11.72   14.42   0
 -14 -18   6   17.34   13.96   0
 -14  -8   6    6.17   10.55   0
 -14   0  11  133.60    9.62   0
 -14   2  13  263.31   10.45   0
 -14   4  15  185.19   10.16   0
 -14   6  18   16.43   10.20   0
 -14   8  23  174.43   13.84   0
 -13 -19   5   60.03   12.78   0
 -13 -11   4   52.44   10.22   0
 -13  -7   5   74.60    8.93   0
 -13  -5   6   26.69    8.89   0
 -13  -3   7  301.80    9.79   0
 -13   5  15   60.47    9.90   0
 -13   7  18   20.78   10.02   0
 -13   9  22  153.98   13.09   0
 -12 -14   3  250.59   10.29   0
 -12 -12   3  469.60   11.12   0
 -12 -10   3  149.73    8.98   0
 -12   4  12   25.57    8.13   0
 -12   8  18    6.94    9.00   0
 -12  10  22   -0.59   10.72   0
 -11 -23   4   71.82   13.67   0
 -11 -21   3   27.73   13.58   0
 -11 -15   2  335.29   10.14   0
 -11  -1   6  138.56    6.89   0
 -11   9  18   34.45    8.09   0
 -11  11  23   74.48    9.18   0
 -10 -20   2  204.75   11.30   0
 -10 -10   1   69.94    7.01   0
 -10  -4   3  141.89    6.24   0
  -9 -25   3   23.75   14.54   0
  -9 -13   0  293.79    8.02   0
  -9 -11   0  107.06    6.27   0
  -9  -7   1  283.82    6.36   0
  -9  -1   4   80.48    6.11   0
  -9   9  15   52.86    5.75   0
  -9  11  19   46.78    6.21   0
  -8 -26   3   25.01   11.75   0
  -8  14  26   47.70    8.48   0
  -7  -9  -1  946.44    7.30   0
  -7  15  28    3.42    8.19   0
  -6 -14  -2   57.99    4.93   0
  -6 -12  -2  494.11    5.94   0
  -6  -4   0 1510.60    7.12   0
  -6  -2   1  902.00    5.62   0
  -6  12  17   -0.45    4.71   0
  -5  -3   0  766.05    4.86   0
  -5   5   6  258.80    3.50   0
  -4 -16  -3  128.31    4.86   0
  -4 -14  -3  175.36    4.00   0
  -4 -12  -3   94.67    4.34   0
  -4  -4  -1 1192.72    4.91   0
  -4  -2   0 2236.52    6.24   0
  -1 -27   0   45.11    6.08   0
  -1 -15  -4  143.03    2.63   0
  -1 -13  -4   70.56    2.27   0
   1  17  29   39.11    5.61   0
   2 -16  -4  961.91    2.43   0
   2  -6  -3 1044.89    2.67   0
   2  16  24  278.19    5.86   0
   3 -11  -4  446.03    2.85   0
   4 -12  -4  974.68    4.38   0
   4   0   0 6166.81    9.52   0
   4   4   3  345.16    3.37   0
   4   6   5  869.11    4.89   0
   4  14  18  484.16    6.50   0
   4  16  24   31.72    6.48   0
   5   9   9  352.00    5.42   0
   5  13  16  120.31    5.53   0
   5  15  21   80.42    6.36   0
   6 -26   0  151.14    6.82   0
   6  16  25   16.92    8.28   0
   7  -9  -3  286.25    4.95   0
   7  -3  -1  924.51    6.18   0
   7   3   3  743.20    6.16   0
   7  13  17  298.96    7.97   0
   8 -20  -2   11.31    6.60   0
   8 -16  -3  145.31    5.23   0
   8 -14  -3  401.71    6.60   0
   8 -12  -3  890.97    7.61   0
   8   0   1    7.63    4.33   0
   8  14  20    3.74    7.53   0
   8  16  27    7.79   10.16   0
   8  16  28    4.10   12.02   0
   9  -5  -1  337.69    6.07   0
   9  -1   1  316.48    6.40   0
  10 -16  -2   54.54    6.73   0
  10 -10  -2  642.20    7.86   0
  10   0   2 1130.78    8.70   0
  10  10  13   94.32    8.46   0
  10  12  17  165.64    9.26   0
  10  14  22   24.41   10.06   0
  11 -19  -1   40.29    8.12   0
  11  -3   1  231.11    7.10   0
  11  -1   2  425.58    7.78   0
  11   3   5  593.15    8.64   0
  11   5   7  239.18    8.22   0
  11  13  21   67.31   12.42   0
  12 -20   0   80.25    9.68   0
  12 -12  -1  254.75    9.17   0
  12  -2   2  106.60    5.71   0
  12   4   7  627.12   10.13   0
  12   6   9  325.13    9.85   0
  12  10  15   89.06   10.36   0
  12  14  26   33.00   16.93   0
  13 -23   2   52.81   12.36   0
  13 -21   1   18.12   11.04   0
  13 -11   0   11.28    9.09   0
  13   3   7  305.68    9.64   0
  13   5   9   44.13    9.71   0
  13  13  24   33.22   15.09   0
  14 -18   1  180.77   12.33   0
  14 -10   1   68.67    9.63   0
  14  -6   2  134.51   10.00   0
  14   0   5  188.84    7.56   0
  14   2   7  404.73   11.38   0
  14   8  14   18.04   11.93   0
  14  10  18  124.97   14.13   0
  14  12  23   69.09   16.33   0
  15 -21   3    8.61   14.16   0
  15 -17   2  115.07   14.16   0
  15  -9   2   36.71   11.35   0
  15   1   7   11.78   10.77   0
  15   5  11   48.67   11.91   0
  15  11  22    4.38   16.46   0
  16  -8   3  187.08    9.29   0
  16  -6   4   23.55   12.70   0
  16  -4   5  412.13   13.18   0
  16  -2   6   20.18   11.89   0
  16   4  11   72.67    9.76   0
  16   8  17  198.80   15.17   0
  16  10  22   26.47   17.76   0
  17 -11   4   -0.48   12.66   0
  17  -9   4   86.60   14.04   0
  17   3  12   83.59   13.52   0
  17   7  17   25.96   15.74   0
  17   9  22   81.22   20.05   0
  18 -16   5   73.86   16.71   0
  18 -14   5  204.80   17.50   0
  18 -12   5  107.14   16.34   0
  18 -10   5  106.26   14.81   0
  18   4  15  125.81   16.68   0
  18   6  18   49.39   18.68   0
  19 -15   6  181.29   18.30   0
  19 -13   6   43.66   17.19   0
  19  -9   7    9.77   17.21   0
  19  -5   8    8.04   12.84   0
  19  -1  11   50.32   16.77   0
  19   1  13   42.92   18.85   0
  19   3  15   19.48   18.54   0
  20 -12   8    4.22   20.96   0
  20 -10   8   46.72   19.57   0
  20  -8   9   50.61   17.97   0
  20   0  14   42.95   20.33   0
  20   2  16   -1.76   22.65   0
  21  -7  11   14.46   22.23   0
  21  -5  12  166.27   23.01   0
  21  -3  13   63.55   21.82   0
  21  -1  15    3.15   22.85   0
 -19 -11  14    7.76   16.33   0
 -19  -9  14    6.19   19.85   0
 -19  -7  15   18.60   19.34   0
 -19  -5  16   13.01   19.83   0
 -19  -3  18   67.09   21.00   0
 -19  -1  20  180.23   21.17   0
 -18 -12  11  128.83   19.79   0
 -18 -10  12   82.49   14.21   0
 -18  -8  12   12.60   16.46   0
 -18  -6  13   47.42   16.22   0
 -18  -4  14   33.18   14.84   0
 -18   0  18   50.27   17.36   0
 -18   2  21   28.68   19.61   0
 -17 -17  10    2.78   14.74   0
 -17 -15   9   30.02   16.79   0
 -17 -13   9   97.72   16.43   0
 -17  -9  10  224.95   15.79   0
 -17  -7  11   62.30   10.90   0
 -17  -5  12  284.27   11.15   0
 -17  -1  15    5.80   13.78   0
 -17   1  17    6.52   16.29   0
 -17   3  20  125.99   17.00   0
 -17   5  23   -4.65   18.35   0
 -17   5  24  105.48   18.43   0
 -16 -18   8    3.30   18.81   0
 -16 -16   8   25.81   15.30   0
 -16 -12   8   16.30   10.30   0
 -16 -10   8   41.88   14.04   0
 -16  -2  12   18.47   12.29   0
 -16   0  14   33.74    9.56   0
 -16   2  16   34.65   13.81   0
 -16   4  19   97.55   14.57   0
 -16   6  23   70.96   15.60   0
 -15 -19   7   34.64   17.34   0
 -15 -15   6  117.03   14.35   0
 -15 -13   6   54.90   13.54   0
 -15 -11   6   14.35   12.18   0
 -15  -9   7  160.51    9.39   0
 -15  -1  11  137.93   11.68   0
 -15   1  13   32.67   10.93   0
 -15   3  15  113.54   11.80   0
 -15   5  18  152.94   13.26   0
 -15   7  22  128.17   14.50   0
 -14 -20   6   46.24   16.26   0
 -14 -18   5  135.65   14.22   0
 -14 -16   5   34.14   13.19   0
 -14 -14   5  102.55    9.68   0
 -14 -12   5  315.93   12.46   0
 -14 -10   5  147.11   12.05   0
 -14   0  10  279.21   10.63   0
 -14   2  12   17.33   10.02   0
 -14   8  22   16.51   11.64   0
 -13 -21   5   27.91   15.47   0
 -13 -19   4   60.19   14.82   0
 -13 -17   4  187.26   12.76   0
 -13  -1   8   19.26    8.37   0
 -13   5  14   49.82    9.21   0
 -13   7  17   27.68    8.91   0
 -13   9  21   63.39   12.23   0
 -13  11  27   11.00   15.19   0
 -12 -22   4  114.35   17.09   0
 -12 -18   3  142.45   12.65   0
 -12  -8   3  635.72    9.80   0
 -12  -6   4  106.56    8.11   0
 -12  -4   5 1317.37   10.35   0
 -12  -2   6  173.89    8.79   0
 -12   2   9  185.74    8.00   0
 -12   8  17  181.63   10.66   0
 -12  12  28   26.66   14.24   0
 -11 -19   2   28.14   11.30   0
 -11  -9   2   65.71    7.72   0
 -11   1   7   -1.78    6.48   0
 -11   3   9  317.14    7.95   0
 -11   5  11  122.49    7.76   0
 -11  11  22   17.84    8.91   0
 -10 -24   3   42.96   14.96   0
 -10 -22   2  125.63   13.08   0
 -10  -6   2   65.21    6.22   0
 -10   2   7   67.04    4.34   0
 -10   4   9  377.45    5.66   0
 -10   8  14  220.41    7.06   0
 -10  10  18   65.47    7.39   0
 -10  12  23   49.55    8.16   0
  -9 -21   1   31.30    9.49   0
  -9   1   5 1483.03    8.85   0
  -9  13  24    6.44    7.44   0
  -8 -16  -1   42.04    6.73   0
  -8   2   5 1490.72    8.10   0
  -8   4   7  177.61    4.84   0
  -8  10  15   16.31    5.62   0
  -8  12  19  102.71    6.53   0
  -8  14  25   37.47    8.23   0
  -7 -19  -1  160.47    7.46   0
  -7  -3   1  947.08    6.46   0
  -7  -1   2  410.06    5.25   0
  -7   5   7  331.82    5.03   0
  -7  15  27   19.68    7.55   0
  -6 -24   0  138.29    9.86   0
  -6 -10  -2 1777.21    8.38   0
  -6  -6  -1  238.91    4.46   0
  -6   8  10  349.02    4.43   0
  -6  10  13  848.49    6.13   0
  -6  14  22   12.84    5.32   0
  -5 -25   0  110.50    9.67   0
  -5   7   8   44.29    3.41   0
  -5  11  14  171.37    3.73   0
  -5  13  18    9.62    4.31   0
  -5  15  24   46.71    5.14   0
  -3  -3  -1 1304.80    4.23   0
  -3   7   7  639.25    2.99   0
  -2 -20  -3   27.94    4.08   0
  -2  12  14  453.33    1.70   0
   2   4   3  893.42    3.28   0
   2  14  18   36.97    3.81   0
   3 -15  -4  129.95    2.40   0
   3  17  29   49.49    7.73   0
   4  -4  -2 1515.38    5.12   0
   5   1   1 1230.70    5.48   0
   6 -24  -1   88.47    6.02   0
   6  -8  -3 1215.73    6.09   0
   6  14  19  131.02    6.91   0
   6  16  26   14.13    8.53   0
   7 -21  -2    9.29    5.75   0
   7 -17  -3  255.19    5.58   0
   7   5   5  762.08    6.76   0
   7  15  23   37.08    9.66   0
   8  -4  -1  260.41    4.36   0
   8  -2   0  420.21    4.76   0
   8  12  16  137.93    8.29   0
   8  14  21   64.32    9.32   0
   9 -21  -1   25.43    8.42   0
   9  -9  -2  400.44    6.58   0
   9  -3   0  161.44    5.97   0
   9   3   4  364.04    5.17   0
   9   9  11  422.22    7.97   0
   9  13  19   46.45    8.59   0
   9  15  25   55.45   10.97   0
  10 -20  -1   87.13    7.90   0
  10 -14  -2   23.94    6.24   0
  10 -12  -2  204.76    6.88   0
  10  -2   1  405.55    5.75   0
  10   2   4  202.66    6.92   0
  10   6   8  605.43    8.54   0
  10  14  23  119.64   10.79   0
  11 -23   1   53.54   10.99   0
  11 -17  -1   57.79    8.13   0
  11  -9  -1  556.31    8.36   0
  11   1   4  687.93    8.69   0
  11   7  10  571.16   10.08   0
  11   9  13  500.31   10.54   0
  11  13  22   66.67   13.74   0
  12 -24   2   50.06   11.32   0
  12 -22   1  132.83   11.00   0
  12 -18   0   27.48   10.23   0
  12  -8   0  436.10    9.70   0
  12   0   4 1130.02   11.38   0
  12  10  16   95.93   10.67   0
  12  12  20   98.97   12.38   0
  13  -7   1  330.67    9.47   0
  13  -5   2   92.00    8.47   0
  13  -3   3  557.43   10.13   0
  13  -1   4   88.28    9.00   0
  13   9  15  120.22   10.64   0
  13  11  19   66.81   12.11   0
  13  13  25   10.14   15.70   0
  14 -22   3   40.68   15.51   0
  14 -16   1  164.41   11.57   0
  14 -12   1  131.16   10.59   0
  14  -4   3  144.06    7.57   0
  14   8  15   60.67   12.26   0
  14  12  24   12.13   17.11   0
  15 -13   2  169.95   12.64   0
  15 -11   2    8.22   11.13   0
  15  -7   3  227.53   11.71   0
  15  -3   5  221.61   11.51   0
  15  -1   6   70.60   10.56   0
  15   5  12  134.24   13.45   0
  15   7  15  162.49   14.22   0
  15   9  18   26.18   13.75   0
  15  11  23    3.39   15.89   0
  15  11  24   75.80   16.65   0
  16 -20   4   36.76   16.13   0
  16 -16   3   41.85   13.60   0
  16 -14   3   96.49   13.50   0
  16 -12   3   57.27   12.91   0
  16  -8   4   11.15   11.77   0
  16   0   8  340.76   13.47   0
  16   8  18   -1.91   15.32   0
  16  10  23   46.34   19.44   0
  17 -15   4  280.27   14.87   0
  17 -13   4   60.17   13.96   0
  17  -9   5   40.56   13.20   0
  17  -7   5   11.16    9.96   0
  17  -5   6   11.04   12.64   0
  17  -3   7  135.41    9.92   0
  17   1  10  203.63   10.46   0
  17   7  18   21.48   16.27   0
  18 -10   6  206.75   17.32   0
  18  -8   6   15.23   11.79   0
  18  -6   7  245.10   15.87   0
  18  -4   8   99.38   14.88   0
  18  -2   9   21.91   10.24   0
  18   4  16   18.16   17.05   0
  18   6  19   54.96   19.22   0
  19 -13   7   60.17   19.41   0
  19 -11   7   25.18   17.91   0
  19  -7   8   29.66   17.66   0
  19  -3  10   65.87   11.82   0
  19   1  14   26.70   18.62   0
  19   3  16   33.79   18.72   0
  19   5  19   16.94   19.11   0
  20  -6  10   52.29   18.37   0
  20  -4  11   97.18   14.31   0
  20   0  15    4.81   20.77   0
  20   2  17   49.78   23.68   0
  21  -5  13   -3.47   21.93   0
  21  -3  14   23.68   21.14   0
 -19 -13  12    7.29   20.70   0
 -19 -11  13   -2.53   19.92   0
 -19  -9  13    0.38   19.65   0
 -19  -7  14   53.38   19.45   0
 -19  -3  17   18.96   17.67   0
 -19  -1  19   33.77   19.81   0
 -19   1  21   -5.21   19.11   0
 -18 -14  10    1.99   18.12   0
 -18 -12  10   52.94   17.63   0
 -18  -8  11  134.11   15.23   0
 -18  -6  12   92.70   14.83   0
 -18   0  17   54.36   16.83   0
 -18   2  20    7.24   18.41   0
 -17 -17   9   -4.38   20.40   0
 -17 -11   9   22.78   15.72   0
 -17  -9   9   26.64   14.67   0
 -17  -5  11  -15.05   13.88   0
 -17  -3  12   69.31   13.74   0
 -17   1  16   26.33   15.43   0
 -17   3  19   21.82   15.51   0
 -17   5  22    0.17   16.67   0
 -16 -16   7  118.57   17.28   0
 -16 -14   7   57.04   16.18   0
 -16 -12   7  136.22   15.35   0
 -16 -10   7   46.34   12.35   0
 -16  -8   8   -0.43   12.35   0
 -16  -6   9  179.14    9.95   0
 -16  -4  10   20.21   11.48   0
 -16   2  15  202.90   14.18   0
 -16   4  18  172.89   13.98   0
 -16   6  21   63.15   15.88   0
 -16   6  22   73.38   14.31   0
 -15 -19   6    8.91   15.33   0
 -15 -17   6  157.35   15.48   0
 -15  -9   6   34.60   11.92   0
 -15  -7   7  149.10    8.76   0
 -15  -3   9  227.27   11.44   0
 -15  -1  10   -2.20   10.07   0
 -15   1  12  490.06   13.24   0
 -15   3  14  115.51   11.08   0
 -15   5  17   22.45   12.01   0
 -15   7  21   57.32   14.07   0
 -15   9  26    3.13   15.71   0
 -14 -20   5   30.27   14.39   0
 -14 -14   4   10.14   12.44   0
 -14 -12   4   47.81   11.58   0
 -14  -6   6  158.69    7.83   0
 -14  -4   7  216.74    7.82   0
 -14  -2   8  157.65   10.33   0
 -14   4  14   22.28   10.41   0
 -14   6  17   49.07   10.98   0
 -14   8  21  100.84   12.36   0
 -14  10  26   93.70   14.16   0
 -13 -13   3  262.42   11.77   0
 -13 -11   3   62.28    9.41   0
 -13   1   9  201.33    8.90   0
 -12 -20   3   73.74   12.85   0
 -12 -12   2  192.39   10.33   0
 -12   0   7   67.01    7.61   0
 -12   4  11   52.94    7.92   0
 -12  10  21   11.51    9.32   0
 -12  12  27   26.32   13.29   0
 -11 -23   3   60.05   15.76   0
 -11 -11   1  223.08    8.97   0
 -11  -5   3  165.55    5.57   0
 -11  -1   5  304.67    7.62   0
 -11  11  21   24.57   10.00   0
 -11  13  28    5.40   12.14   0
 -10  10  17  113.51    8.45   0
 -10  12  22  110.47    9.26   0
  -9 -19   0   53.23    9.11   0
  -9  -3   2  533.20    7.07   0
  -9   7  11   63.11    5.47   0
  -9   9  14  519.06    7.12   0
  -9  13  23   76.25    8.70   0
  -8 -24   1   58.25   11.78   0
  -8 -10  -1  308.28    6.58   0
  -8  -6   0  103.60    5.18   0
  -8  -4   1  251.54    4.53   0
  -7 -25   1   62.78   11.44   0
  -7 -13  -2   19.68    5.12   0
  -7  -7  -1 1085.13    7.20   0
  -7   3   5 1194.55    6.08   0
  -7  13  20   20.12    5.51   0
  -6 -26   1    8.36    9.90   0
  -6 -22  -1   50.20    8.58   0
  -6   0   2 2244.62    7.29   0
  -5 -27   1    4.63   10.48   0
  -5 -23  -1  115.67    7.56   0
  -5  -7  -2  324.13    4.14   0
  -4 -26   0    0.35    7.89   0
  -4 -10  -3  128.78    3.51   0
  -4  -6  -2 2467.12    6.96   0
  -4   0   1   26.47    2.44   0
  -4  12  15   57.50    3.00   0
  -3  -5  -2 2315.26    5.62   0
  -3  -1   0 1043.12    3.70   0
  -1 -21  -3  226.67    3.94   0
  -1 -11  -4 1042.27    3.49   0
   0 -26  -1   53.36    3.85   0
   0 -24  -2   39.91    3.34   0
   1   5   4   38.00    1.05   0
   1  15  21   71.00    3.96   0
   3 -23  -2    9.79    3.13   0
   3  11  12  783.14    4.92   0
   4  -2  -1  333.36    2.97   0
   4  16  25   41.43    7.16   0
   5  15  22    8.14    6.71   0
   6   4   4 1455.28    7.16   0
   6   6   6  100.71    4.40   0
   6  12  15  104.60    6.31   0
   6  16  27   10.87   10.36   0
   7 -25   0   65.07    7.16   0
   7 -23  -1   74.88    6.68   0
   7 -13  -3  128.43    5.00   0
   7 -11  -3   75.81    4.23   0
   7  13  18   82.69    7.71   0
   7  15  24   65.27    9.63   0
   8 -26   1   26.64    9.02   0
   8 -24   0   12.44    8.25   0
   8 -22  -1   67.72    6.92   0
   8  -8  -2  113.11    5.24   0
   8   2   3  492.88    6.22   0
   8   6   7  267.95    6.20   0
   9 -25   1   92.16   10.57   0
   9 -23   0    8.86    9.30   0
   9 -17  -2   34.52    6.09   0
   9 -11  -2  364.97    6.51   0
   9  11  15   43.39    7.44   0
   9  13  20  124.08   10.44   0
   9  15  26    3.83   11.24   0
   9  15  27   40.30   13.46   0
  10 -24   1   70.96   10.52   0
  10  -8  -1  584.37    7.61   0
  10   8  11  243.53    8.57   0
  10  10  14  569.10    9.93   0
  10  12  18   73.31    9.51   0
  10  14  24   29.50   11.46   0
  11 -15  -1  113.99    8.19   0
  11 -13  -1  382.60    8.51   0
  11 -11  -1  222.85    7.76   0
  11   3   6  366.90    8.34   0
  11   5   8   23.04    7.32   0
  11  11  17   18.39   10.02   0
  12 -16   0    5.75   10.39   0
  12 -10   0 1193.97   11.73   0
  12  -6   1  514.01    9.15   0
  12  -4   2  807.17    9.89   0
  12  -2   3  334.56    8.99   0
  12  12  21   46.83   12.83   0
  13 -17   1   34.38   11.89   0
  13  -9   1   99.23    9.48   0
  13   3   8  373.57   10.29   0
  13   5  10   11.26    9.24   0
  13  11  20   -2.73   12.96   0
  14 -18   2    4.61   12.09   0
  14  -8   2   61.88    9.34   0
  14  -6   3  201.89   10.34   0
  14  -2   5  326.08   10.46   0
  14   0   6  116.34    7.42   0
  14   2   8  165.93   10.80   0
  14   4  10   44.78   10.53   0
  14   8  16    7.43   11.44   0
  14  10  20    7.74   14.01   0
  14  12  25   24.12   15.82   0
  15 -19   3   93.84   13.80   0
  15   7  16   12.98   12.88   0
  15   9  19   83.34   14.63   0
  16 -18   4   30.22   15.41   0
  16 -10   4  211.26   13.58   0
  16  -4   6  274.91   12.98   0
  16  -2   7  310.80   12.59   0
  16   0   9   37.67   11.86   0
  16   6  16   20.42   14.97   0
  17 -17   5   75.59   16.33   0
  17 -15   5    0.97   14.06   0
  17 -13   5   58.82   14.55   0
  17 -11   5   15.71   13.83   0
  17  -7   6   27.10   13.91   0
  17  -5   7   16.62   13.42   0
  17  -3   8  121.09   13.22   0
  17  -1   9   87.15    9.93   0
  17   1  11   91.03   14.41   0
  17   3  13  143.31   14.61   0
  17   7  19   52.34   13.76   0
  17   7  20   80.49   18.18   0
  18 -16   6   40.09   15.99   0
  18 -14   6   18.86   17.05   0
  18  -8   7   73.51   16.19   0
  18  -6   8   72.53   14.79   0
  18   4  17   93.75   17.37   0
  18   6  20   14.84   19.54   0
  19 -11   8  269.75   19.42   0
  19  -9   8  186.11   16.63   0
  19  -7   9   61.89   18.03   0
  19  -1  13   44.83   17.37   0
  19   1  15  -11.10   19.69   0
  19   3  17   21.21   18.55   0
  20 -12   9   75.91   15.95   0
  20 -10  10   37.77   18.83   0
  20  -8  10   -0.60   18.15   0
  20  -6  11   23.06   20.14   0
  20  -4  12   31.12   17.43   0
  20  -2  14   17.92   19.66   0
  20   0  16   27.45   21.97   0
  20   2  18   12.48   21.49   0
 -20  -8  15   71.74   21.27   0
 -20  -6  16   26.36   22.68   0
 -20  -4  17   14.16   20.38   0
 -19 -11  12  170.37   19.65   0
 -19  -9  12  168.61   19.27   0
 -19  -7  13   27.35   18.72   0
 -19  -3  16   42.88   17.48   0
 -19  -1  18   14.87   17.30   0
 -19   1  20  195.59   21.25   0
 -18 -10  10   55.46   18.64   0
 -18  -4  13   76.97   15.01   0
 -18  -2  14   27.26   16.95   0
 -18   0  16  131.02   17.00   0
 -18   2  19  179.90   17.88   0
 -18   4  22   27.69   19.62   0
 -17 -15   8  346.67   19.63   0
 -17 -13   8   54.26   15.71   0
 -17 -11   8   16.02   16.86   0
 -17  -5  10   17.36   13.15   0
 -17   1  15    9.86   15.59   0
 -17   3  18   50.62   15.30   0
 -17   5  21    7.18   16.18   0
 -16 -18   7  159.06   17.95   0
 -16 -14   6   59.10   14.73   0
 -16  -8   7   73.93   11.43   0
 -16  -6   8    5.50   12.12   0
 -16   2  14   22.27   12.11   0
 -16   4  17   48.91   14.15   0
 -16   6  20    2.25   12.66   0
 -15 -17   5   69.24   16.68   0
 -15 -15   5   22.16   13.83   0
 -15 -13   5   67.72   13.46   0
 -15  -7   6   88.49   11.42   0
 -15  -5   7   24.32   10.36   0
 -15  -3   8   85.96   11.06   0
 -15   5  16   -4.30   10.41   0
 -15   7  20   19.94   13.65   0
 -15   9  25   36.32   14.70   0
 -14 -18   4   42.69   14.21   0
 -14 -16   4  110.02   12.31   0
 -14 -10   4   82.66   11.23   0
 -14  -4   6  182.87    9.70   0
 -14   0   9  160.33   10.04   0
 -14   6  16   59.74   10.64   0
 -14   8  20   18.24   11.69   0
 -14  10  25    8.23   13.30   0
 -13 -21   4   22.07   15.12   0
 -13 -19   3   29.90   12.52   0
 -13 -17   3  218.97   12.67   0
 -13  -1   7   69.33    8.55   0
 -13   5  13   61.89    9.54   0
 -13   9  20    5.04   10.60   0
 -13  11  25   12.72   13.96   0
 -12 -22   3   17.67   15.01   0
 -12 -18   2   99.66   12.20   0
 -12  -6   3  262.05    8.66   0
 -12  -4   4   92.42    9.01   0
 -12  -2   5  662.76    9.77   0
 -12   2   8  337.76    8.53   0
 -12   6  13  256.97    9.12   0
 -12   8  16   12.02    8.58   0
 -12  10  20  165.81    9.89   0
 -12  12  26   15.88   11.36   0
 -11 -21   2   14.02   12.13   0
 -11 -17   1   55.89    9.40   0
 -11   9  16  241.30    9.50   0
 -11  13  27   37.20   11.70   0
 -10 -18   0   42.45   10.56   0
 -10 -16   0  778.55   10.98   0
 -10 -10   0  137.40    7.46   0
 -10  -4   2   62.53    6.01   0
 -10   2   6  136.72    6.19   0
 -10   4   8  293.59    6.80   0
 -10   8  13  587.67    8.77   0
 -10  12  21   24.37    8.57   0
 -10  14  28   46.76   11.80   0
  -9 -25   2   13.16   13.98   0
  -9 -23   1  136.82   10.98   0
  -9 -15  -1  148.54    7.67   0
  -9  -7   0  701.31    7.54   0
  -9  -5   1  286.82    4.92   0
  -9  -1   3  789.73    7.69   0
  -9   3   6   51.49    4.97   0
  -8 -26   2  171.68   12.37   0
  -8 -22   0   65.81    9.12   0
  -8   0   3  284.39    5.61   0
  -8   8  11   29.74    5.57   0
  -8  14  24    4.47    7.12   0
  -7 -21  -1   11.31    7.33   0
  -7 -17  -2  266.42    6.80   0
  -7 -11  -2  132.44    5.48   0
  -7   7   9  108.25    4.34   0
  -7  11  15   51.37    4.97   0
  -7  15  26   57.87    6.88   0
  -6  -8  -2  569.18    5.65   0
  -6   6   7  262.01    4.27   0
  -6  14  21   25.59    4.98   0
  -6  16  29    0.47    6.41   0
  -5 -17  -3    8.65    5.42   0
  -5 -11  -3  636.28    5.56   0
  -4 -22  -2   16.71    5.90   0
  -4   4   4  188.26    2.45   0
  -4   6   6 2721.57    6.49   0
  -3 -27   0   10.63    7.80   0
  -3 -25  -1   16.52    6.65   0
  -3 -23  -2    9.12    5.50   0
  -2 -14  -4  445.83    3.46   0
  -2 -12  -4   70.90    2.84   0
  -1 -17  -4  352.39    3.46   0
   0 -10  -4 4137.69    3.74   0
   1  11  12    6.53    1.99   0
   1  17  30    5.49    6.52   0
   2   0   0  729.24    2.31   0
   3 -25  -1   25.81    3.69   0
   4  14  19   44.79    5.69   0
   5  -5  -2 1004.27    4.83   0
   5  -1   0  227.28    3.44   0
   5   7   7 1569.44    6.95   0
   5  13  17  350.68    6.44   0
   6  -6  -2  337.69    4.21   0
   6   0   1  397.22    4.65   0
   6  14  20  179.54    7.39   0
   6  16  28   57.41   11.21   0
   7  -7  -2  269.71    4.70   0
   7   7   8  149.86    5.08   0
   7  11  14   34.35    5.68   0
   8   4   5  433.39    5.07   0
   8  10  13  739.86    8.67   0
   8  12  17   37.35    8.44   0
   8  14  22   68.14    8.62   0
   9 -15  -2  109.90    6.03   0
   9 -13  -2  149.83    6.01   0
   9  -7  -1  262.16    5.97   0
   9   9  12   -5.73    6.88   0
   9  15  28   53.02   14.29   0
  10 -18  -1  143.15    7.56   0
  10 -10  -1   86.83    6.55   0
  10  -6   0  856.10    8.35   0
  10   0   3   84.30    6.00   0
  10  14  25   82.57   11.88   0
  11 -19   0   61.70    8.49   0
  11  -5   1  431.53    8.05   0
  11   7  11  106.26    9.01   0
  11   9  14   14.09    9.47   0
  11  11  18    0.82   10.20   0
  11  13  23   24.40   12.35   0
  11  13  24   47.80   14.86   0
  12 -20   1   82.98   10.26   0
  12 -14   0   32.21    8.67   0
  12  12  22    5.97   12.95   0
  13 -23   3   29.23   12.71   0
  13 -15   1   57.69   10.72   0
  13 -13   1   59.49    9.56   0
  13 -11   1   86.19    9.70   0
  13  -1   5  150.08    9.35   0
  13  11  21   28.53   13.51   0
  14 -20   3   50.73   14.56   0
  14 -16   2   72.25   11.61   0
  14 -14   2   42.27   10.51   0
  14 -12   2   31.74   10.52   0
  14 -10   2  121.80    9.86   0
  14   0   7  189.34    9.78   0
  14  10  21   57.93   14.60   0
  15 -17   3   99.11   13.18   0
  15 -15   3   86.62   13.09   0
  15 -13   3  170.14   12.70   0
  15  -7   4   48.90   11.44   0
  15  -5   5   63.95   11.12   0
  15  -1   7   12.62    7.73   0
  15   1   9  214.25   12.17   0
  15   5  13    4.13    9.50   0
  15   9  20  166.34   15.11   0
  15   9  21   13.49   14.91   0
  16 -16   4   43.47   14.04   0
  16 -14   4   42.45   14.16   0
  16  -8   5  198.03   13.50   0
  16  -2   8  239.00   13.53   0
  16   2  11   65.48    9.33   0
  16   4  14   44.84   13.35   0
  16   8  20   22.86   16.11   0
  16   8  21   47.38   16.58   0
  17  -9   6  159.14   14.49   0
  17  -1  10  227.32   14.16   0
  17   1  12    0.48   13.96   0
  17   5  17    4.17   17.57   0
  17   7  21   51.64   20.34   0
  18 -16   7  106.87   18.59   0
  18 -14   7  153.47   16.70   0
  18 -12   7   21.52   16.70   0
  18 -10   7   18.83   16.75   0
  18  -8   8   44.29   14.74   0
  18   0  13   95.35   15.38   0
  18   2  15   46.47   18.34   0
  18   4  18   -5.45   19.23   0
  18   6  21   68.34   20.68   0
  18   6  22   14.32   20.09   0
  19  -9   9   87.82   18.35   0
  19  -7  10  120.25   16.87   0
  19  -5  11    9.50   16.32   0
  19   1  16  155.60   20.58   0
  19   3  18   54.23   15.23   0
  19   3  19   55.40   19.52   0
  20  -8  11   69.13   20.45   0
  20  -6  12   64.40   21.22   0
  20  -4  13  176.96   18.21   0
  20  -2  15   71.05   20.21   0
  20   0  17   87.15   22.82   0
 -20  -8  14   25.31   20.38   0
 -20  -6  15   75.24   21.77   0
 -20  -4  16   24.48   22.38   0
 -20  -2  18   16.07   21.87   0
 -19 -13  11   12.53   15.48   0
 -19 -11  11   16.78   19.16   0
 -19  -9  11   29.65   17.77   0
 -19  -7  12    3.97   17.59   0
 -19  -3  15   14.65   17.24   0
 -19  -1  17    5.81   13.81   0
 -19   1  19   38.44   19.37   0
 -18 -16   9   34.52   21.37   0
 -18 -14   9   68.63   18.37   0
 -18 -12   9  173.42   18.30   0
 -18 -10   9   73.79   17.51   0
 -18  -8  10   22.58   14.55   0
 -18  -6  11   81.23   11.96   0
 -18  -4  12   29.85   15.48   0
 -18  -2  13  268.82   15.94   0
 -18   0  15   61.18   16.61   0
 -18   2  18   43.44   16.76   0
 -18   4  21   61.48   18.94   0
 -17 -15   7   25.47   17.73   0
 -17 -13   7  100.16   16.97   0
 -17 -11   7   42.17   14.66   0
 -17  -9   8   31.88   13.82   0
 -17  -3  11   10.63    9.39   0
 -17  -1  12    0.16   12.92   0
 -17   1  14  291.83   14.71   0
 -17   3  17   40.02   15.20   0
 -17   5  20  208.92   17.59   0
 -16 -18   6   23.65   18.41   0
 -16 -12   6    0.59   11.30   0
 -16 -10   6   37.01   13.62   0
 -16  -2  10    2.08    8.33   0
 -16   4  16   18.50   12.96   0
 -16   6  19   26.99   12.56   0
 -16   8  24   -4.54   16.43   0
 -15 -19   5   37.79   16.63   0
 -15  -9   5  146.58   12.29   0
 -15  -1   9  208.74   11.50   0
 -15   1  11  142.47   11.27   0
 -15   3  13   71.29   12.07   0
 -15   7  19   15.59   12.78   0
 -15   9  24   75.59   14.76   0
 -14 -22   5   41.97   17.54   0
 -14 -20   4   21.98   15.46   0
 -14 -16   3   36.67   11.86   0
 -14 -14   3  105.70   12.32   0
 -14   2  10   36.31    9.09   0
 -14   6  15   54.38    9.53   0
 -14   8  19   38.33   11.53   0
 -14  10  24   31.41   13.21   0
 -13 -23   4    8.77   17.36   0
 -13 -15   2    7.92   11.19   0
 -13 -13   2  117.73   11.21   0
 -13  -3   5  489.23   10.26   0
 -13   1   8   18.73    7.90   0
 -13   3  10   18.73    8.69   0
 -13   9  19   39.50   10.49   0
 -13  11  24    3.89   11.56   0
 -12 -20   2   31.99   12.42   0
 -12 -16   1   37.33    9.74   0
 -12 -12   1  257.21   10.38   0
 -12   0   6  402.81    8.71   0
 -12   4  10  183.62    8.30   0
 -12  10  19   84.76   10.24   0
 -12  12  25   54.14   10.75   0
 -11 -23   2   29.46   14.89   0
 -11 -19   1   34.75   10.92   0
 -11  -5   2  757.90    9.03   0
 -11  -3   3  275.73    7.69   0
 -11   1   6  109.01    4.97   0
 -11   5  10  797.41    9.24   0
 -11  13  26   30.84   11.34   0
 -10 -24   2   29.55   12.84   0
 -10 -22   1   71.83   11.78   0
 -10   0   4  101.79    6.20   0
 -10   6  10  122.09    6.44   0
 -10  10  16   71.23    7.93   0
  -9 -21   0   12.32    9.22   0
  -9 -11  -1  278.07    7.26   0
  -9   1   4   27.77    5.90   0
  -9   5   8  522.41    6.47   0
  -9  11  17   27.33    5.88   0
  -9  13  22   80.96    7.99   0
  -8 -14  -2  262.78    7.10   0
  -8   4   6  280.74    5.47   0
  -8  10  14   12.70    4.89   0
  -8  12  18   46.03    5.87   0
  -7 -19  -2   15.82    7.45   0
  -7  -9  -2  123.32    5.09   0
  -6 -20  -2  337.08    7.07   0
  -6  12  16   12.68    4.10   0
  -5  15  23   48.76    4.44   0
  -2 -16  -4  934.10    4.52   0
  -2  -4  -2 1356.54    3.66   0
   0 -18  -4   72.61    2.07   0
   0  16  25   -0.47    4.10   0
   1  13  16   59.33    3.09   0
   2 -12  -4   80.55    1.52   0
   2  16  25   10.05    5.74   0
   3  -7  -3 1215.15    3.77   0
   4  10  11   13.08    3.90   0
   4  16  26  153.10    8.26   0
   5  -9  -3  506.20    4.52   0
   5  -3  -1 1641.63    5.99   0
   5   3   3  941.26    5.32   0
   5   5   5  718.61    5.24   0
   5   9  10   95.50    5.13   0
   5  11  13  142.18    4.55   0
   5  15  23   45.88    7.24   0
   6   8   9  227.94    5.24   0
   6  16  29    8.80   11.70   0
   7 -19  -2   12.23    6.27   0
   7  -5  -1 2155.52    8.55   0
   7   3   4   61.95    4.76   0
   7   5   6 1338.38    8.04   0
   7   9  11  441.61    6.76   0
   7  13  19  200.86    8.43   0
   7  15  25   32.56   10.18   0
   8  14  23   60.46   10.83   0
   9  -5   0  831.56    7.45   0
   9  -3   1 1726.84    9.45   0
   9  -1   2 1726.86    9.60   0
   9  11  16   27.19    7.57   0
   9  13  21   52.49    9.13   0
  10 -20   0   37.21    9.25   0
  10 -16  -1   60.49    7.34   0
  10 -14  -1  199.69    7.89   0
  10 -12  -1  356.58    7.57   0
  10   2   5  896.26    8.76   0
  10   4   7  210.23    7.25   0
  10   8  12  163.45    8.92   0
  10  12  20   15.60   11.00   0
  10  14  26   18.77   12.64   0
  10  14  27   61.01   15.48   0
  11 -21   1   46.79   10.94   0
  11 -17   0   29.80    9.69   0
  11  -9   0  826.18    9.57   0
  11   1   5  306.15    8.00   0
  11   3   7  367.59    8.52   0
  11   5   9   62.48    8.25   0
  11  11  19    2.93   10.94   0
  11  13  25   76.65   15.52   0
  12 -22   2   20.23   10.88   0
  12 -18   1   57.66   10.42   0
  12  -8   1  533.87    8.13   0
  12   0   5   46.12    6.32   0
  12   2   7  543.77   10.11   0
  12   8  14  101.65   10.04   0
  12  12  23   71.13   13.95   0
  13  -9   2  434.54   10.38   0
  13  -5   3  133.44    6.90   0
  13  -3   4  365.01    7.83   0
  13   1   7   75.37    9.11   0
  13   3   9  167.62    9.94   0
  13   5  11   93.05    9.76   0
  13   7  14   31.22   11.12   0
  13   9  18  123.88   13.89   0
  13  11  22  118.86   14.51   0
  13  11  23   16.70   15.86   0
  14 -22   4    8.24   13.95   0
  14  -8   3  182.89   10.47   0
  14  -6   4  126.67    9.74   0
  14  -2   6  151.07   10.41   0
  14   2   9  333.43   10.83   0
  14   4  11  157.18    8.53   0
  14   8  17   55.65   11.77   0
  14  10  22   64.18   15.46   0
  15  -9   4  488.72   13.04   0
  15   7  17    4.41   12.79   0
  15   9  22   15.34   16.58   0
  16 -18   5  144.77   16.31   0
  16 -16   5   88.36   16.03   0
  16 -10   5  190.61   13.76   0
  16  -6   6   72.78   12.20   0
  16   0  10   29.59   12.47   0
  16   2  12   15.59   12.90   0
  16   6  18  118.36   15.56   0
  16   8  22   -1.06   18.12   0
  17 -17   6   23.07   15.43   0
  17 -15   6   -4.67   15.71   0
  17 -13   6   20.59   15.73   0
  17  -7   7    5.57   12.88   0
  17  -5   8  357.30   14.56   0
  17  -3   9   77.09    9.59   0
  17  -1  11   72.55   14.12   0
  17   1  13   45.49   13.88   0
  17   5  18   10.57   17.48   0
  17   7  22   14.34   21.27   0
  18 -10   8   88.91   17.05   0
  18  -6   9   69.25   15.26   0
  18  -4  10   52.75   10.61   0
  18  -2  12   36.47   16.27   0
  18   2  16   12.24   18.84   0
  18   4  19   63.78   19.89   0
  19 -13   9   37.73   20.71   0
  19 -11   9    9.69   16.96   0
  19  -9  10    4.67   18.97   0
  19  -3  13  108.80   18.03   0
  19  -1  15    1.77   16.53   0
  19   1  17    1.12   20.85   0
  19   3  20   33.81   21.70   0
  20 -10  11  118.32   15.87   0
  20  -8  12    7.62   22.40   0
  20  -6  13   48.29   21.08   0
  20  -4  14   38.66   18.44   0
  20  -2  16  -20.52   20.29   0
  20   0  18    2.84   22.82   0
 -20 -10  12   10.69   22.81   0
 -20  -8  13   71.17   20.09   0
 -20  -6  14   30.94   20.91   0
 -20  -2  17   47.91   21.99   0
 -19 -13  10   27.81   20.12   0
 -19 -11  10   -1.85   20.69   0
 -19  -7  11   25.14   17.48   0
 -19  -5  12    8.29   16.66   0
 -19  -3  14   91.43   17.25   0
 -19  -1  16  134.18   14.78   0
 -19   1  18    1.54   18.80   0
 -18 -16   8   32.06   20.91   0
 -18 -14   8   14.82   20.30   0
 -18   0  14   31.63   14.89   0
 -18   2  17   73.66   15.21   0
 -18   4  20   -3.52   18.08   0
 -17 -17   7   44.70   18.63   0
 -17  -9   7   48.62   14.36   0
 -17  -5   9    7.22    9.42   0
 -17  -3  10   28.39   12.83   0
 -17   3  16   70.51   14.92   0
 -17   5  19  -11.13   16.53   0
 -17   7  23   17.13   17.50   0
 -16 -16   5   65.74   16.39   0
 -16  -8   6   27.70   12.09   0
 -16  -6   7   71.93    8.96   0
 -16  -4   8    3.60    8.71   0
 -16   0  11  118.38    9.72   0
 -16   2  13  135.91   12.65   0
 -16   4  15   58.25   12.60   0
 -16   6  18   97.42   13.11   0
 -16   8  23   70.39   15.98   0
 -15 -21   5    4.43   17.83   0
 -15 -17   4   17.96   15.97   0
 -15 -15   4   21.70   13.11   0
 -15 -13   4   76.92    9.98   0
 -15  -3   7  178.04   11.31   0
 -15   1  10    9.80   11.12   0
 -15   3  12   78.34   11.57   0
 -15   5  15   35.49   11.60   0
 -15   7  18   62.09   12.86   0
 -15   9  22   13.89   14.39   0
 -15   9  23    7.17   13.95   0
 -14  -6   4  141.43    9.71   0
 -14  -4   5  250.55   10.64   0
 -14   0   8   13.83    8.93   0
 -14   8  18   13.07   11.06   0
 -14  10  23   33.90   12.54   0
 -13 -21   3   23.45   15.13   0
 -13 -19   2  129.06   15.03   0
 -13 -17   2   19.22   11.92   0
 -13  -9   2  471.62   10.65   0
 -13  -1   6  454.85    9.62   0
 -13   5  12  615.39   10.72   0
 -13   9  18  121.46   10.38   0
 -13  11  23   27.91   11.80   0
 -12 -18   1   67.70   11.49   0
 -12 -10   1  239.87   10.04   0
 -12  -4   3  520.71    9.78   0
 -12   6  12   79.94    7.97   0
 -12   8  15  137.36    8.64   0
 -12  12  24   30.78   10.40   0
 -11 -21   1   60.38   12.09   0
 -11 -17   0   24.23    9.97   0
 -11 -15   0   11.96    8.61   0
 -11 -13   0  527.45   10.08   0
 -11 -11   0  961.91   11.28   0
 -11  -7   1  770.59    9.68   0
 -11  -1   4  694.84    8.64   0
 -11   9  15   87.08    7.41   0
 -11  11  19   11.56    8.71   0
 -11  13  25   63.75   11.03   0
 -10 -20   0   28.46    9.92   0
 -10 -16  -1   66.05    9.81   0
 -10 -14  -1  225.01    9.01   0
 -10  12  20    8.55    8.27   0
 -10  14  27   31.43    8.92   0
  -9  -9  -1  346.40    6.94   0
  -9   7  10   22.32    5.41   0
  -8 -24   0   23.36   11.36   0
  -8 -12  -2   72.23    6.25   0
  -8  -2   1  570.89    6.10   0
  -8   6   8   23.75    4.82   0
  -8  14  23   49.68    6.81   0
  -7 -25   0   59.54   11.04   0
  -7  -5  -1 2124.93    8.95   0
  -7  13  19  177.94    5.61   0
  -7  15  25   31.06    6.65   0
  -6 -24  -1   79.07    9.77   0
  -6 -16  -3  238.43    5.90   0
  -6 -12  -3  254.82    5.28   0
  -6  16  28   28.44    6.08   0
  -5  -9  -3  515.46    4.74   0
  -5   9  10  110.00    3.44   0
  -4 -20  -3   62.33    5.54   0
  -4  -8  -3  394.96    3.83   0
  -4   2   2  102.99    2.53   0
  -4  10  11   10.00    2.67   0
  -4  14  19   41.72    3.03   0
  -3 -15  -4  117.02    3.69   0
  -3 -13  -4  157.53    3.54   0
  -3  -7  -3 1227.19    4.50   0
  -3   1   1  343.91    2.46   0
  -2 -26  -1   10.60    5.53   0
  -2 -24  -2    8.55    5.05   0
   0  -6  -3  278.78    0.86   0
   0  12  14   77.13    2.04   0
   2  -4  -2 1313.44    3.05   0
   3   1   1  336.78    2.56   0
   3  15  22   77.21    5.70   0
   4  -8  -3  443.84    3.17   0
   4   2   2  109.97    2.65   0
   4  12  15   63.88    4.79   0
   4  16  27    4.39    8.17   0
   6 -14  -3  438.96    5.29   0
   6 -12  -3  259.96    4.11   0
   6  -4  -1  942.59    5.09   0
   6  12  16   15.62    5.53   0
   6  14  21   16.50    7.25   0
   7  15  26   83.50   11.43   0
   8 -16  -2  659.98    7.10   0
   8 -12  -2   81.92    5.18   0
   8   6   8   28.23    5.41   0
   8  10  14    8.26    7.48   0
   8  12  18   41.13    8.79   0
   8  14  24    2.62   10.67   0
   9  -9  -1  368.29    6.52   0
   9   7  10   14.39    6.26   0
   9   9  13  259.81    8.00   0
   9  11  17   41.04    9.27   0
   9  13  22   82.83   11.23   0
  10 -22   1   70.79   10.22   0
  10  -8   0  452.98    7.48   0
  10  14  28   98.32   15.30   0
  11 -23   2   40.02   11.82   0
  11 -15   0   18.37    7.99   0
  11 -13   0  541.19    9.47   0
  11 -11   0  951.89   10.09   0
  11  -7   1  788.47    9.43   0
  11  13  26   52.50   15.62   0
  12 -16   1   35.76   10.82   0
  12 -12   1  284.85   10.94   0
  12  -6   2  681.12    8.36   0
  12  -4   3  526.42    9.67   0
  12  -2   4  675.83    8.43   0
  12   6  12   96.56    9.58   0
  12  12  24   34.88   14.27   0
  12  12  25   71.67   15.74   0
  13 -23   4    8.78   15.37   0
  13 -21   3   35.12   12.21   0
  13 -17   2   17.86   10.81   0
  13 -11   2  370.58   10.87   0
  13  -7   3  143.80    9.08   0
  13  -1   6  483.33   10.50   0
  13   5  12  690.29   12.98   0
  13   7  15  115.67   11.96   0
  13  11  24    5.65   14.25   0
  14 -20   4   18.96   15.34   0
  14 -18   3   60.63   12.37   0
  14 -16   3   28.69   11.92   0
  14  -4   5  205.17    8.01   0
  14   0   8   16.64    9.86   0
  14   2  10   38.59   10.12   0
  14   4  12  220.07   12.43   0
  14   6  15   68.21   12.96   0
  14   8  18    6.90   12.94   0
  14  10  23   27.80   16.18   0
  15 -17   4   19.66   13.10   0
  15 -15   4   23.94   13.02   0
  15 -13   4   54.89   12.42   0
  15 -11   4  660.32   13.90   0
  15  -5   6  454.94   12.64   0
  15  -3   7  169.74   11.64   0
  15   1  10    6.71   10.59   0
  15   7  18   89.92   13.45   0
  15   9  23    5.68   17.23   0
  16 -14   5  122.74   14.48   0
  16 -12   5  224.92   12.80   0
  16  -8   6   14.67   13.15   0
  16  -6   7   99.48   13.43   0
  16  -4   8    5.80   12.50   0
  16   4  15   64.11   11.30   0
  16   6  19   26.32   16.66   0
  16   8  23   88.47   19.77   0
  17 -17   7   62.57   16.79   0
  17 -11   7   39.64   13.99   0
  17  -7   8  198.77   14.74   0
  17  -5   9    5.05   13.78   0
  17  -3  10    8.59   13.43   0
  17   5  19   18.70   17.38   0
  17   7  23   18.96   18.61   0
  18 -16   8   43.38   17.33   0
  18 -14   8   38.73   18.42   0
  18 -12   8   34.65   16.76   0
  18  -6  10   18.44   17.00   0
  18  -4  11   61.31   16.07   0
  18  -2  13  279.16   16.32   0
  18   0  14   40.98   12.22   0
  18   2  17   74.24   19.60   0
  18   4  20   19.03   20.66   0
  19 -13  10   14.86   20.67   0
  19 -11  10   27.13   18.79   0
  19  -7  11   23.96   12.93   0
  19  -5  12   11.16   12.94   0
  19  -3  14   85.54   18.44   0
  19  -1  16  152.73   18.88   0
  19   1  18    7.23   21.65   0
  20 -10  12   12.68   19.60   0
  20  -8  13   75.74   23.01   0
  20  -6  14   27.58   21.67   0
  20  -4  15   76.50   19.10   0
  20  -2  17   71.99   22.01   0
 -20 -10  11   95.01   21.96   0
 -20  -8  12   10.50   20.26   0
 -20  -6  13   37.99   20.04   0
 -20  -2  16  -13.51   21.59   0
 -20   0  18    6.90   21.26   0
 -19 -13   9   24.60   21.28   0
 -19 -11   9    9.12   21.32   0
 -19  -9  10   19.40   13.90   0
 -19  -7  10  103.81   15.96   0
 -19  -5  11    4.60   15.53   0
 -19  -3  13   93.17   16.97   0
 -19  -1  15   -4.09   13.89   0
 -19   1  17    1.43   16.65   0
 -19   3  20   34.60   18.28   0
 -18 -16   7  115.39   18.96   0
 -18 -12   7   18.19   16.81   0
 -18 -10   8   74.02   12.96   0
 -18  -2  12   43.79   11.79   0
 -18   2  16   19.56   15.13   0
 -18   4  19   67.96   16.15   0
 -18   6  22   12.78   16.78   0
 -17 -17   6   19.10   20.40   0
 -17 -15   6   -6.58   16.21   0
 -17 -13   6   23.13   15.18   0
 -17  -7   7   15.11   13.10   0
 -17  -3   9   69.56   12.86   0
 -17  -1  11   98.68   10.44   0
 -17   1  13   41.12   11.04   0
 -17   3  15  160.23   14.83   0
 -17   5  18   -0.22   16.10   0
 -17   7  22   14.44   16.31   0
 -16 -18   5  134.61   18.37   0
 -16 -10   5  186.64   13.45   0
 -16  -6   6   82.01   11.95   0
 -16   0  10   25.87   12.71   0
 -16   2  12   -4.20   12.68   0
 -16   8  22   -1.92   14.17   0
 -15 -19   4  127.34   16.90   0
 -15 -15   3   83.11   13.19   0
 -15 -13   3  188.10   12.91   0
 -15  -9   4  418.78   10.49   0
 -15  -1   8  437.79    9.45   0
 -15   5  14  313.47   12.15   0
 -15   7  17   -3.29   11.03   0
 -15   9  21   14.29   14.35   0
 -14 -22   4    9.96   15.83   0
 -14 -20   3   59.84   15.51   0
 -14 -16   2   53.06   12.02   0
 -14 -14   2   36.19   12.26   0
 -14 -12   2   25.31   10.76   0
 -14  -2   6  122.39    7.26   0
 -14   4  11  163.06    9.76   0
 -14   6  14   22.25   10.18   0
 -14   8  17   56.39   10.07   0
 -14  10  22   54.53   12.40   0
 -13 -23   3   21.19   17.40   0
 -13 -15   1   49.43   11.55   0
 -13 -13   1   53.82   11.10   0
 -13  -5   3  185.61    9.45   0
 -13  -3   4  387.24   10.07   0
 -13   1   7   69.81    8.22   0
 -13   5  11   75.08    9.24   0
 -13   7  14   34.32    9.11   0
 -13  11  22  113.18   12.73   0
 -12 -22   2    4.67   13.83   0
 -12 -20   1   85.73   12.83   0
 -12  -2   4  662.23    8.23   0
 -12   2   7  535.54    7.72   0
 -12   4   9  291.49    8.59   0
 -12   6  11  307.89    8.54   0
 -12   8  14  108.99    8.52   0
 -12  10  18  110.12    9.13   0
 -12  12  23   51.93   10.02   0
 -11 -19   0   64.48   10.88   0
 -11   1   5  322.96    7.69   0
 -11   5   9   49.18    7.23   0
 -11  13  24   33.33   10.96   0
 -10 -24   1   55.11   13.60   0
 -10 -18  -1  129.50    9.44   0
 -10 -10  -1   63.77    7.32   0
 -10  -4   1  335.67    6.86   0
 -10  -2   2 1011.35    8.76   0
 -10   2   5  806.86    7.85   0
 -10   4   7  215.72    6.61   0
 -10   6   9  112.73    5.96   0
 -10  14  26    6.31    9.47   0
  -9 -25   1   64.36   12.02   0
  -9 -23   0    9.37   10.10   0
  -9 -15  -2  109.33    8.43   0
  -9 -13  -2  183.54    7.47   0
  -9  -5   0  841.72    7.76   0
  -9  -3   1 1534.36    8.20   0
  -9  11  16   31.79    6.59   0
  -9  13  21   58.73    6.20   0
  -9  15  28   24.97    9.68   0
  -8 -26   1   24.97   11.09   0
  -8 -22  -1   75.75   10.09   0
  -8 -10  -2   10.70    5.19   0
  -8  -6  -1  626.87    6.82   0
  -8   0   2  109.03    4.61   0
  -8  12  17   41.07    5.78   0
  -7 -23  -1   72.73    8.51   0
  -7 -13  -3  154.29    6.56   0
  -7  -1   1  226.93    3.70   0
  -7   3   4   81.81    4.24   0
  -7   9  11  422.21    5.09   0
  -6 -26   0  131.50    9.84   0
  -6 -10  -3   76.85    4.54   0
  -6  -6  -2  358.26    4.90   0
  -5 -25  -1   76.64    8.82   0
  -5 -23  -2   93.56    7.80   0
  -5   3   3  919.83    4.73   0
  -5   5   5  753.87    4.48   0
  -5  13  17  327.13    4.46   0
  -4 -14  -4  217.54    4.66   0
  -4   8   8  790.48    4.06   0
  -3 -17  -4  115.39    4.51   0
  -3 -11  -4  420.15    4.08   0
  -3  13  16  146.03    2.24   0
  -2 -10  -4  111.88    2.61   0
   2  -2  -1 1758.19    3.48   0
   4 -22  -2   14.02    3.99   0
   4   4   4  171.55    3.00   0
   4   6   6 2613.81    7.43   0
   4  14  20    8.96    5.68   0
   5 -17  -3   10.87    4.08   0
   5  13  18   11.27    6.17   0
   5  15  24   49.79    8.01   0
   6 -20  -2  379.11    5.75   0
   6   2   3 1549.32    7.17   0
   6   6   7  315.61    5.53   0
   7  13  20   26.06    8.82   0
   7  15  27   25.23   12.08   0
   8 -20  -1   39.70    6.62   0
   8   8  11   26.20    5.99   0
   9 -21   0   17.95    8.20   0
   9 -17  -1  346.39    8.34   0
   9   3   6   50.21    5.72   0
   9  13  23   85.76   11.92   0
  10 -24   2   32.59   10.39   0
  10 -18   0   42.26    8.86   0
  10  -6   1  321.18    6.84   0
  10   0   4  102.29    4.77   0
  10   6  10  114.08    7.85   0
  10  12  21   34.05   10.60   0
  11 -19   1   56.51   10.06   0
  11  -3   3  274.80    7.57   0
  11   1   6  117.90    7.53   0
  11   5  10  857.09   10.79   0
  11  13  27   56.16   14.99   0
  12 -22   3   21.68   12.92   0
  12 -20   2   27.01   10.40   0
  12  -8   2   68.22    8.97   0
  12   0   6  418.12    9.60   0
  12   2   8  346.38    9.40   0
  12   4  10  209.05    9.19   0
  12  10  20  177.61   13.18   0
  12  12  26   32.26   15.58   0
  13 -19   3   35.44   13.47   0
  13 -15   2   18.64   10.20   0
  13  -5   4 1075.38   11.77   0
  13  -3   5  482.83   10.35   0
  13   3  10   40.09    9.57   0
  13   9  19   32.93   12.03   0
  13  11  25   20.88   16.73   0
  14 -22   5   34.77   14.68   0
  14  -8   4   55.23   10.31   0
  14   4  13  162.34   11.79   0
  14   8  19   44.39   13.24   0
  14  10  24   44.69   16.27   0
  14  10  25   15.30   15.87   0
  15 -19   5   51.60   15.09   0
  15  -9   5  117.88   12.39   0
  15   5  16   -2.76   14.20   0
  15   7  19   30.33   13.93   0
  15   9  24   94.65   18.39   0
  15   9  25   42.18   17.19   0
  16 -18   6   26.06   16.25   0
  16 -16   6  280.16   16.24   0
  16 -12   6    8.07   12.65   0
  16 -10   6   33.05   13.37   0
  16   2  14   19.46   13.03   0
  16   4  16   15.05   14.29   0
  16   6  20   12.28   17.10   0
  16   8  24    1.03   18.07   0
  17 -15   7   23.16   16.73   0
  17 -13   7   91.79   15.72   0
  17  -9   8   39.31   15.72   0
  17  -3  11   16.59   13.66   0
  17  -1  12   -8.22    9.90   0
  17   1  14  269.99   11.99   0
  17   5  21    7.55   17.32   0
  18 -16   9   43.11   20.05   0
  18 -14   9   74.00   18.96   0
  18 -10   9   81.26   15.72   0
  18  -8  10   26.68   17.84   0
  18  -6  11   85.99   17.04   0
  18   0  15   69.63   12.51   0
  18   2  18   46.95   19.88   0
  18   4  21   78.62   18.71   0
  18   4  22   31.28   19.56   0
  19 -13  11   11.51   19.05   0
  19 -11  11   14.84   19.78   0
  19  -9  11   27.80   14.44   0
  19  -7  12   13.73   17.10   0
  19  -5  13    2.88   17.18   0
  19  -3  15   28.27   18.40   0
  19  -1  17    3.79   20.06   0
  19   1  19   41.48   21.81   0
  20  -8  14    8.49   22.75   0
  20  -6  15   81.46   21.91   0
  20  -4  16   41.80   15.20   0
  20  -2  18   16.77   20.66   0
 -20 -10  10   36.80   20.31   0
 -20  -8  11   48.23   20.53   0
 -20  -6  12   50.69   19.56   0
 -20  -2  15   57.49   19.09   0
 -20   0  17   85.63   20.77   0
 -19 -13   8  108.73   20.97   0
 -19 -11   8  273.96   19.07   0
 -19  -9   9   75.66   17.54   0
 -19  -3  12   39.47   18.36   0
 -19  -1  14   25.72   13.73   0
 -19   1  16  138.46   16.80   0
 -19   3  18   59.00   17.89   0
 -19   3  19   76.80   14.72   0
 -18  -6   8   47.73   14.15   0
 -18   0  13  101.54   11.81   0
 -18   2  15   48.15   16.52   0
 -18   4  18   10.08   15.96   0
 -18   6  21   41.33   17.93   0
 -17 -17   5   68.99   17.87   0
 -17 -15   5    4.40   16.61   0
 -17 -13   5   56.74   16.49   0
 -17  -9   6  165.95   10.81   0
 -17   1  12   -2.95   14.05   0
 -17   3  14   51.28   14.08   0
 -17   5  17   11.24   15.57   0
 -17   7  21   58.83   15.99   0
 -16 -18   4    9.43   15.93   0
 -16 -16   4   47.71   16.31   0
 -16 -14   4   22.93   14.00   0
 -16 -12   4   71.83   14.93   0
 -16 -10   4  214.71   14.81   0
 -16  -8   5  202.68    9.70   0
 -16   2  11   80.17   11.55   0
 -16   4  14   42.37    9.05   0
 -16   6  17   73.16   13.07   0
 -16   8  20   12.53   15.03   0
 -16   8  21   48.53   13.76   0
 -15 -21   4  104.60   18.63   0
 -15 -19   3   83.72   17.72   0
 -15 -17   3   99.41   15.81   0
 -15 -11   3   54.84   12.89   0
 -15  -5   5   62.99    7.66   0
 -15  -3   6  261.61   10.83   0
 -15  -1   7   12.09   10.66   0
 -15   1   9  177.23   11.88   0
 -15   3  11  170.66   11.65   0
 -14 -22   3   21.82   18.13   0
 -14 -18   2   18.76   13.58   0
 -14 -10   2  127.90   11.29   0
 -14  -6   3  220.09    9.98   0
 -14  -4   4  466.76   11.04   0
 -14   0   7  182.64    7.46   0
 -14   6  13  231.13   10.28   0
 -14  10  21   42.31   12.06   0
 -13 -17   1   26.60   12.96   0
 -13 -11   1   69.49    9.61   0
 -13  -7   2   54.63    8.64   0
 -13  -1   5  134.51    8.71   0
 -13  11  21   22.76   11.34   0
 -12 -24   2   37.36   17.27   0
 -12 -18   0   21.21   12.41   0
 -12 -16   0    7.02   10.17   0
 -12 -14   0   29.05    9.43   0
 -12 -12   0  499.01   11.09   0
 -12 -10   0 1191.10   12.22   0
 -12  10  17  154.10   10.18   0
 -12  12  22    1.58   10.83   0
 -11 -23   1   50.49   13.24   0
 -11  -5   1  442.25    8.24   0
 -11  -3   2  442.19    7.95   0
 -11  -1   3  279.84    7.52   0
 -11   7  11  111.23    7.32   0
 -11   9  14   13.98    7.05   0
 -11  11  18    4.54    7.56   0
 -11  13  23   27.19    9.92   0
 -10 -22   0   44.27   10.68   0
 -10   0   3   87.19    6.10   0
 -10  12  19  151.15    8.30   0
  -9 -21  -1   29.99    9.37   0
  -9 -17  -2   33.62    8.45   0
  -9  -7  -1  234.81    5.90   0
  -9   3   5  234.72    4.47   0
  -9   9  12  -10.97    6.37   0
  -9  13  20  104.84    7.36   0
  -9  15  27   24.39    9.90   0
  -8 -20  -2   10.60    9.19   0
  -8  -8  -2   97.25    5.50   0
  -8  10  13  722.76    6.76   0
  -8  14  22   61.56    6.56   0
  -7 -21  -2    7.72    7.07   0
  -7 -11  -3   77.04    5.24   0
  -7   1   2  432.82    5.28   0
  -7  11  14   28.08    4.69   0
  -7  13  18   72.18    5.47   0
  -7  15  24   54.19    6.60   0
  -6  14  20  160.40    5.03   0
  -6  16  27    3.31    5.42   0
  -5 -27   0    7.80    9.18   0
  -5  15  22    3.86    4.29   0
  -4 -26  -1   18.28    8.22   0
  -4 -16  -4  123.71    4.52   0
  -4 -12  -4  961.96    6.10   0
  -3   9   9  872.39    3.20   0
  -2 -28   0   77.39    6.83   0
  -2 -22  -3   16.76    4.20   0
  -2  -6  -3 1098.89    3.61   0
  -2   0   0  848.83    2.55   0
   2   8   8  393.67    3.11   0
   2  16  26   28.36    6.13   0
   3   7   7  770.61    4.39   0
   3  11  13    0.00    3.59   0
   3  13  17  370.26    5.19   0
   3  15  23   66.15    6.16   0
   4 -26   0    4.00    5.46   0
   4  16  28    4.56    8.45   0
   5 -27   1   17.69    6.87   0
   5 -11  -3  648.35    4.94   0
   5   1   2  784.23    4.85   0
   5  11  14  169.29    5.01   0
   5  15  25   67.69    9.16   0
   6  -8  -2  511.79    4.82   0
   6   4   5   82.37    4.39   0
   6  12  17    3.98    6.86   0
   6  14  22   10.23    6.89   0
   7 -21  -1   15.67    6.18   0
   7 -17  -2  278.54    6.12   0
   7   1   3  542.93    6.06   0
   7   9  12  535.03    7.21   0
   7  15  28    4.35   12.09   0
   8 -22   0   64.94    7.44   0
   8  -8  -1  567.24    6.20   0
   8   0   3  296.72    5.93   0
   8  12  19  121.60    8.09   0
   8  14  25   42.64   10.09   0
   9 -25   2    8.40    9.99   0
   9 -15  -1  136.91    6.50   0
   9 -13  -1  215.52    6.49   0
   9  -7   0  682.96    7.21   0
   9   7  11  101.09    6.84   0
   9  13  24    1.06   11.94   0
  10 -10   0  143.19    6.71   0
  10  12  22  136.18   11.31   0
  11 -21   2    9.98   11.03   0
  11  -9   1  576.25    9.38   0
  11  11  21   24.65   11.81   0
  11  13  28   17.97   15.10   0
  12 -18   2   78.72   10.03   0
  12  -6   3  230.72    8.73   0
  12  -4   4  128.07    8.42   0
  12  -2   5  639.58   10.42   0
  12   6  13  252.51   10.62   0
  12   8  16   21.38    9.62   0
  12  10  21   11.16   12.03   0
  12  12  27   32.89   15.59   0
  12  12  28   21.40   18.23   0
  13 -21   4   35.55   13.42   0
  13  -9   3  368.31   10.53   0
  13  -1   7   75.50    9.55   0
  13   5  13   45.98   11.24   0
  13   9  20   12.61   13.31   0
  13  11  26   83.02   17.47   0
  13  11  27   18.20   18.59   0
  14 -18   4   35.96   12.67   0
  14  -6   5  297.00    8.43   0
  14  -4   6  152.91    7.97   0
  14   6  16   51.92    9.55   0
  14   8  20   14.23   13.66   0
  14  10  26  110.92   17.89   0
  15 -15   5   19.39   13.29   0
  15 -13   5   66.72   12.41   0
  15 -11   5   86.16   11.92   0
  15  -3   8   98.31    8.45   0
  15  -1  10   14.63   10.63   0
  15   5  17   34.29   14.10   0
  15   7  20    9.84   14.32   0
  15   7  21   59.45   15.50   0
  16 -18   7  180.49   15.70   0
  16 -14   6   67.62   13.48   0
  16  -8   7   74.00   12.73   0
  16  -6   8   17.32   12.93   0
  16   0  12  145.92   10.09   0
  16   4  17   59.24   15.30   0
  16   6  21   75.25   17.77   0
  17 -13   8   58.52   16.59   0
  17 -11   8   33.28   15.25   0
  17  -5  10   26.01   13.30   0
  17  -1  13   42.89   13.46   0
  17   1  15   12.79   11.16   0
  17   3  18   83.30   18.13   0
  17   5  22   -3.46   19.39   0
  18 -12  10   56.78   17.14   0
  18 -10  10   61.77   17.29   0
  18  -8  11  139.98   16.89   0
  18  -4  13  105.76   16.46   0
  18  -2  14   24.05   12.30   0
  18   0  16  125.50   13.86   0
  18   0  17   32.58   17.55   0
  18   2  19  189.40   21.07   0
  19 -11  12  189.83   20.85   0
  19  -7  13   44.11   19.66   0
  19  -5  14  192.99   17.44   0
  19  -1  18    6.69   20.63   0
  19   1  20  168.86   18.62   0
  19   1  21    5.14   23.34   0
  20  -8  15   92.51   24.24   0
  20  -6  16   28.63   22.75   0
  20  -4  17   23.16   15.69   0
 -21  -7  12   23.30   19.87   0
 -20 -12   9   76.68   24.38   0
 -20  -8  10   14.06   19.85   0
 -20  -6  11   32.15   19.43   0
 -20  -2  14   14.35   18.56   0
 -20   0  16   23.27   19.81   0
 -20   2  18    1.65   21.28   0
 -19 -13   7   62.34   18.38   0
 -19  -7   9   54.07   15.94   0
 -19  -5  10  239.00   16.73   0
 -19  -1  13   42.57   16.65   0
 -19   1  15   -7.20   16.23   0
 -19   3  17    8.61   16.69   0
 -18 -16   6   13.97   20.32   0
 -18 -14   6    9.96   17.70   0
 -18 -12   6  104.94   18.85   0
 -18  -8   7   55.77   14.50   0
 -18  -4   9  147.11   11.38   0
 -18  -2  10   18.15   15.12   0
 -18   0  12   36.27   14.29   0
 -18   2  14   14.12   16.68   0
 -18   4  17   99.56   15.90   0
 -18   6  20    8.69   17.49   0
 -17  -9   5   39.85   14.39   0
 -17  -7   6   35.54    9.59   0
 -17  -1   9   75.22   12.31   0
 -17   1  11   78.16   14.04   0
 -17   3  13  120.90   13.46   0
 -17   5  16  239.54   15.20   0
 -17   7  20   91.84   15.90   0
 -16 -20   4   46.76   18.81   0
 -16 -14   3   92.53   14.23   0
 -16  -8   4   17.02   12.17   0
 -16  -6   5  132.33   11.91   0
 -16  -4   6  258.90   13.09   0
 -16   0   9   47.34    8.88   0
 -16   6  16   15.25   13.28   0
 -15 -13   2  180.17   13.71   0
 -15  -9   3   46.56    8.60   0
 -15  -5   4   10.11    9.76   0
 -15   1   8  453.30   11.39   0
 -15   3  10  159.67   10.76   0
 -15   5  13   12.83    7.82   0
 -15   7  16   26.30   11.21   0
 -15   9  20  142.28   12.79   0
 -14 -20   2   98.47   15.07   0
 -14 -16   1  148.60   12.35   0
 -14 -14   1  291.64   13.12   0
 -14 -12   1  137.41   10.88   0
 -14  -8   2   55.75   10.09   0
 -14  -2   5  310.17    7.90   0
 -14   2   8  142.80    9.82   0
 -14   8  16    9.77   10.49   0
 -14  10  20   -2.79   11.69   0
 -13 -23   2   54.13   17.57   0
 -13 -19   1  116.90   12.69   0
 -13  -9   1  115.59    7.24   0
 -13   1   6  497.93    9.56   0
 -13   3   8  382.88    9.53   0
 -13   5  10   19.83    8.67   0
 -13   7  13  352.85   10.49   0
 -13   9  16   12.89    9.78   0
 -12  -6   1  492.16    9.34   0
 -12   2   6  170.24    8.56   0
 -12   8  13  348.70    9.40   0
 -12  12  21   46.67   10.55   0
 -11 -17  -1   67.13   10.26   0
 -11 -11  -1  195.29    9.33   0
 -11  -7   0  229.72    6.06   0
 -11   5   8   20.45    6.49   0
 -10 -14  -2   25.08    8.21   0
 -10 -12  -2  222.93    8.07   0
 -10  -8  -1  614.75    8.23   0
 -10   8  11  262.21    6.84   0
 -10  14  24   27.66    9.28   0
  -9  -9  -2  386.74    7.21   0
  -9   1   3  672.17    6.05   0
  -9   7   9  295.23    6.21   0
  -9  11  15   39.08    6.40   0
  -8 -14  -3  413.67    7.48   0
  -8 -12  -3  850.39    8.39   0
  -8   2   3  506.02    6.04   0
  -8   4   5  459.72    4.91   0
  -8   6   7  287.24    5.63   0
  -6  -8  -3 1330.22    7.27   0
  -6   4   4 1509.22    6.44   0
  -6   6   6  101.41    3.53   0
  -6  12  15  103.19    4.11   0
  -5 -13  -4  172.35    4.44   0
  -5  -7  -3 1023.94    5.77   0
  -4 -18  -4   45.14    5.33   0
  -4  -4  -2 1364.24    5.25   0
  -4  -2  -1  429.25    3.46   0
  -3  11  12  740.95    2.90   0
  -1 -19  -4   96.82    3.01   0
   1  15  22   46.72    4.31   0
   2  10  11   81.95    2.68   0
   3  -5  -2 2297.24    5.13   0
   3  -1   0 1016.73    3.62   0
   4 -24  -1   88.48    4.94   0
   4 -18  -3  301.13    4.28   0
   4   0   1   38.81    2.53   0
   4  16  29    6.05   10.10   0
   5 -23  -1  120.96    5.66   0
   5 -15  -3  395.98    4.49   0
   5 -13  -3  297.05    4.17   0
   5  -7  -2  332.51    3.70   0
   5  13  19  202.05    6.82   0
   6 -26   1   10.11    7.87   0
   6 -22  -1   49.39    5.93   0
   6   0   2 2531.62    8.54   0
   6  14  23   20.64    9.10   0
   7 -23   0   48.60    7.26   0
   7 -15  -2  102.56    5.48   0
   7  -7  -1 1072.78    6.75   0
   7   3   5 1270.60    7.62   0
   7   5   7  372.63    6.12   0
   7  11  16  191.00    6.54   0
   7  13  21  171.46    8.19   0
   7  15  29   43.77   12.85   0
   8 -24   1   73.42    8.77   0
   8  -6   0  101.36    5.06   0
   8  10  15   18.06    6.61   0
   8  12  20  123.80   10.25   0
   8  14  26   58.06   10.64   0
   9 -19   0   50.86    8.13   0
   9  13  25   84.38   12.84   0
  10 -20   1   89.17    9.52   0
  10 -14   0  304.82    7.97   0
  10 -12   0   76.51    6.90   0
  10   0   5 1039.52    9.13   0
  10   6  11  548.40    9.43   0
  10  10  18   73.35    9.38   0
  10  12  23   54.70   11.80   0
  11 -23   3   67.56   10.99   0
  11 -17   1   63.08    8.85   0
  11 -15   1  124.26    8.62   0
  11  -7   2  825.13    9.70   0
  11  -5   3  197.15    7.81   0
  11  -3   4  304.37    8.19   0
  11   5  11  135.65    9.08   0
  11  11  22   19.76   11.87   0
  12 -20   3   71.99   12.39   0
  12 -16   2  156.83   10.21   0
  12 -12   2  183.71    9.73   0
  12   0   7   68.07    9.07   0
  12   2   9  163.90    9.08   0
  12   4  11   56.98    8.77   0
  12   6  14  352.81   10.93   0
  12  10  22    4.51   12.15   0
  13 -15   3   50.62   10.80   0
  13 -13   3  230.36   10.90   0
  13 -11   3   66.78    9.72   0
  13  -7   4  343.67    9.79   0
  13  -3   6  297.97   10.20   0
  13   1   9  171.65    9.53   0
  13   3  11  131.85    7.80   0
  13   5  14   42.88   11.08   0
  13   7  17   31.81   11.57   0
  14 -20   5   33.02   13.81   0
  14 -14   4   16.48   11.48   0
  14 -12   4   61.02   10.33   0
  14  -8   5  317.55   11.56   0
  14  -6   6  167.18   10.40   0
  14   2  12   23.43   11.00   0
  14   6  17   49.68   13.08   0
  15 -19   6   11.07   15.48   0
  15  -9   6   22.14   12.38   0
  15  -7   7  153.40   11.65   0
  15   1  12  410.58   10.41   0
  15   3  15  120.60   13.31   0
  15   5  18  198.14   14.47   0
  15   7  22  144.84   18.20   0
  16 -16   7  115.30   16.01   0
  16 -10   7   35.18   10.06   0
  16  -8   8    9.02   13.68   0
  16  -6   9  217.27   13.03   0
  16  -2  11   70.96    9.55   0
  16   2  15  200.42   11.74   0
  16   4  18  184.32   15.93   0
  17 -17   9   -0.25   18.04   0
  17  -9   9   38.32   14.44   0
  17  -7  10   48.26   14.94   0
  17  -5  11   -0.54   14.07   0
  17  -3  12   71.72   10.78   0
  17   1  16   33.42   15.29   0
  17   3  19   12.50   17.86   0
  17   5  23    2.56   19.85   0
  18 -14  10    8.04   17.71   0
  18 -10  11  148.85   18.04   0
  18  -6  12  102.83   12.65   0
  18  -2  15   42.28   12.13   0
  18   0  18   66.62   18.12   0
  18   2  20   -3.04   19.32   0
  18   2  21   51.38   18.66   0
  19 -13  12    4.39   19.51   0
  19 -11  13   -0.27   18.96   0
  19  -9  13   14.48   20.04   0
  19  -7  14   75.57   20.05   0
  19  -5  15   -5.64   17.09   0
  19  -3  17   21.31   19.76   0
  19  -1  19   50.22   22.28   0
 -21  -5  13    1.90   16.20   0
 -21  -3  14   19.03   23.74   0
 -20 -12   8   -1.40   22.77   0
 -20 -10   9   87.92   15.66   0
 -20  -8   9   44.45   19.88   0
 -20  -6  10   37.16   18.94   0
 -20  -4  11   81.55   17.82   0
 -20  -2  13  103.48   20.26   0
 -20   0  15    9.41   18.02   0
 -20   2  17   60.91   20.83   0
 -19 -11   7   36.37   17.54   0
 -19  -5   9   -4.00   16.45   0
 -19  -3  10   80.65   16.34   0
 -19  -1  12  188.15   16.78   0
 -19   1  14   37.71   16.89   0
 -19   3  16   41.72   16.05   0
 -19   5  19    8.07   17.59   0
 -18 -16   5   66.48   20.68   0
 -18 -12   5   75.10   17.75   0
 -18  -8   6   33.25   15.17   0
 -18  -2   9   14.34   13.25   0
 -18   2  13  298.50   17.29   0
 -18   4  16   22.56   14.53   0
 -18   6  19   49.26   17.02   0
 -17 -17   4  158.16   19.63   0
 -17 -15   4  253.50   16.54   0
 -17 -13   4   55.74   15.64   0
 -17 -11   4    6.42   15.59   0
 -17  -7   5   25.08   13.23   0
 -17  -5   6    2.23   12.71   0
 -17   5  15   17.35   13.86   0
 -17   7  19   66.43   14.26   0
 -16 -18   3  134.18   17.47   0
 -16 -16   3   48.86   11.80   0
 -16 -12   3   56.30   10.38   0
 -16 -10   3  164.85   14.03   0
 -16   0   8  336.35   12.65   0
 -16   2  10   -1.90   12.20   0
 -16   4  12   87.67   12.42   0
 -16   6  15  166.90   13.34   0
 -16   8  19  132.74   13.18   0
 -16  10  23   35.80   16.70   0
 -15 -21   3   -1.13   16.40   0
 -15 -19   2   11.33   14.67   0
 -15 -17   2  111.76   14.00   0
 -15 -11   2   11.67    9.09   0
 -15  -9   2   26.73   10.92   0
 -15  -7   3  199.85    9.22   0
 -15  -3   5  235.43    8.33   0
 -15  -1   6   35.73   10.50   0
 -15   5  12  143.52   11.04   0
 -15   7  15  161.37   12.21   0
 -15   9  19   79.40   13.06   0
 -15  11  24   61.92   14.73   0
 -14 -22   2   39.52   17.91   0
 -14  -6   2  131.60    9.70   0
 -14  -4   3  165.03    9.91   0
 -14   6  12  445.03   11.43   0
 -14   8  15   46.74   10.28   0
 -14  10  19   66.78   11.37   0
 -14  12  25   25.61   13.61   0
 -13 -21   1   17.09   13.86   0
 -13 -17   0  117.98   12.25   0
 -13 -15   0  435.33   12.16   0
 -13 -11   0   17.00   10.00   0
 -13  -1   4   71.70    8.54   0
 -13   7  12  367.22   10.12   0
 -13  11  20    3.45   10.01   0
 -12 -20   0   68.44   12.56   0
 -12 -16  -1   38.73   10.18   0
 -12 -12  -1  282.51   10.32   0
 -12   0   4 1007.37    8.68   0
 -12   6  10  254.74    7.09   0
 -12  10  16   78.45    8.68   0
 -11 -23   0   30.11   14.39   0
 -11 -19  -1   49.59   10.77   0
 -11  -9  -1  604.34    9.77   0
 -11   7  10  555.33    8.56   0
 -11   9  13  505.38    8.60   0
 -11  11  17   14.91    7.47   0
 -11  13  22   60.23    8.59   0
 -10 -24   0   64.69   13.92   0
 -10 -22  -1   64.15   12.20   0
 -10 -18  -2   70.36    9.54   0
 -10 -10  -2  665.89    9.17   0
 -10  -4   0  502.65    7.57   0
 -10  -2   1  513.63    7.49   0
 -10   2   4  186.24    6.50   0
 -10   4   6  178.37    4.86   0
 -10   6   8  546.13    7.47   0
 -10  10  14  523.92    7.77   0
 -10  12  18   55.18    6.70   0
  -9 -25   0   34.50   11.31   0
  -9  -3   0  146.56    6.43   0
  -9  13  19   40.08    6.73   0
  -9  15  26    3.91    8.59   0
  -8 -26   0    2.33   11.92   0
  -8 -24  -1   71.86   11.27   0
  -8 -22  -2    3.79    9.44   0
  -8 -10  -3  110.04    5.68   0
  -8  -2   0  519.51    6.20   0
  -8  12  16  118.65    6.08   0
  -8  14  21   50.11    6.31   0
  -7 -25  -1   76.54   10.75   0
  -7 -23  -2   50.42    9.20   0
  -7  -9  -3  288.98    5.71   0
  -7   9  10   -7.45    4.71   0
  -7  15  23   16.14    6.30   0
  -6   2   2 1208.89    6.21   0
  -6  16  26   11.75    5.28   0
  -5 -11  -4  178.57    4.38   0
  -5   1   1 1402.33    5.60   0
  -4 -22  -3   53.18    5.60   0
  -4 -10  -4 1729.03    6.57   0
  -4  -6  -3  116.75    2.89   0
  -4  12  14  268.55    3.14   0
  -3 -19  -4  205.43    4.91   0
  -3  -9  -4  347.39    3.58   0
  -1 -25  -2   49.30    3.92   0
  -1  -9  -4   37.90    1.77   0
  -1   5   4   18.73    0.52   0
   2  16  27    6.40    6.60   0
   4  -6  -2 2471.36    6.22   0
   4   8   9  568.34    4.75   0
   4  14  21   20.37    6.10   0
   4  16  30   80.68   10.72   0
   5   5   6  287.10    4.51   0
   5  15  26   11.03    9.42   0
   6 -10  -2 1763.47    8.05   0
   6  12  18  310.51    7.89   0
   7  -5   0 1213.35    7.21   0
   7  -3   1  896.17    6.41   0
   7  13  22   61.41    9.36   0
   8   2   5 1284.71    7.55   0
   8   4   7  155.06    5.78   0
   8  14  27   34.93   11.21   0
   8  14  28   18.52   13.61   0
   9  -9   0   88.80    5.99   0
   9   1   5 1313.76    8.21   0
   9   3   7   70.70    5.93   0
   9   5   9   64.36    6.08   0
   9   7  12  244.82    7.71   0
   9   9  15   49.42    8.05   0
   9  11  19   54.36    9.01   0
   9  13  26   68.15   14.41   0
  10 -24   3   51.38   11.98   0
  10 -22   2  157.34   10.77   0
  10   2   7   75.29    6.57   0
  10  12  24    7.37   12.20   0
  11 -19   2   37.12   10.40   0
  11   1   7   13.39    5.17   0
  11   9  18   36.14   10.63   0
  11  11  23   91.02   13.02   0
  12  -6   4  123.50    8.25   0
  12  -4   5 1397.08   12.05   0
  12  -2   6  174.14    9.01   0
  12   8  18    2.51   11.66   0
  12  10  23   28.19   13.94   0
  13  -1   8   17.36    9.09   0
  13   1  10  444.18   10.94   0
  13   3  12  313.95   11.31   0
  13   7  18   26.39   12.73   0
  13   9  23   15.39   15.61   0
  14 -10   5  132.33   11.71   0
  14   0  10  274.95    8.65   0
  14   6  18   10.99   13.34   0
  14   8  22   31.20   14.55   0
  14   8  23  179.22   15.50   0
  15 -19   7   10.33   17.21   0
  15 -17   6  177.78   13.53   0
  15 -15   6  126.85   13.92   0
  15 -13   6   79.56   13.07   0
  15 -11   6  -13.42   11.46   0
  15  -5   8   13.22    8.72   0
  15   1  13   15.44   12.30   0
  15   5  19   30.15   15.13   0
  15   7  23   25.49   18.05   0
  16 -18   8   15.85   16.87   0
  16 -10   8   57.67   13.71   0
  16  -2  12   -1.05   13.23   0
  16   2  16   20.47   14.25   0
  16   4  19  123.23   15.88   0
  16   6  23   72.60   18.13   0
  16   6  24   18.18   20.64   0
  17 -15   9   25.04   16.35   0
  17 -13   9  130.52   15.45   0
  17  -7  11   78.54   14.80   0
  17  -5  12  290.02   16.40   0
  17  -3  13  121.73   14.26   0
  17   1  17    9.46   15.99   0
  17   3  20  102.86   17.82   0
  17   3  21   25.88   18.05   0
  17   5  24  111.00   15.98   0
  18 -14  11   76.77   20.79   0
  18  -8  12   13.93   16.29   0
  18  -6  13   54.59   15.75   0
  18  -4  15  127.29   16.48   0
  18  -2  16   12.19   12.28   0
  18   2  22   12.71   21.17   0
  19 -11  14    5.02   19.35   0
  19  -9  14   18.06   20.65   0
  19  -7  15   26.52   20.64   0
  19  -5  16    2.40   17.67   0
  19  -3  18   82.64   20.55   0
  19  -1  20  174.30   21.66   0
 -21  -7  11    8.55   15.01   0
 -21  -5  12  139.98   20.00   0
 -21  -3  13   44.72   22.91   0
 -21  -1  15   -1.25   22.70   0
 -20 -10   8   32.75   19.00   0
 -20  -8   8   12.03   17.48   0
 -20  -6   9   61.70   18.44   0
 -20  -4  10   40.25   16.15   0
 -20  -2  12   -1.59   20.07   0
 -20   0  14   40.59   19.74   0
 -20   2  16   -2.06   20.31   0
 -19 -15   6  148.63   20.40   0
 -19 -13   6   37.80   18.21   0
 -19 -11   6   12.28   19.13   0
 -19  -5   8   21.40   16.03   0
 -19   3  15   17.25   15.97   0
 -19   5  18  154.17   17.92   0
 -18 -10   5  116.57   17.83   0
 -18   2  12   37.34   16.40   0
 -18   4  15  116.46   16.07   0
 -18   6  18   52.17   16.89   0
 -17 -15   3   40.48   17.30   0
 -17 -13   3  173.70   17.04   0
 -17  -9   4   63.87   13.48   0
 -17  -1   8    6.14   12.53   0
 -17   1  10  216.99   10.84   0
 -17   3  12   67.85   13.01   0
 -17   5  14    0.08   12.41   0
 -17   7  18   23.03   14.93   0
 -17   9  22   55.12   16.90   0
 -16 -20   3   45.56   18.85   0
 -16 -16   2   63.36   16.21   0
 -16 -12   2   83.33   14.40   0
 -16  -8   3  204.39   12.77   0
 -16  -6   4    7.87    8.35   0
 -16  -4   5  379.83   10.21   0
 -16  -2   6   14.97   11.58   0
 -16   2   9  164.82   11.73   0
 -16   6  14   66.42   12.80   0
 -16   8  18   -1.47   13.39   0
 -16  10  22   14.93   16.47   0
 -15 -21   2    5.46   18.48   0
 -15 -15   1   63.03   13.37   0
 -15  -3   4   84.43   10.33   0
 -15   3   9  255.10   11.35   0
 -15   7  14   95.75   10.73   0
 -15   9  18   20.83   12.29   0
 -15  11  23    6.61   13.79   0
 -14 -16   0  178.71   15.04   0
 -14 -14   0  450.49   13.93   0
 -14  -8   1  370.41   11.13   0
 -14  -2   4   54.09    6.80   0
 -14   0   5  201.23    9.14   0
 -14   2   7  398.06   10.35   0
 -14   4   9  279.61   10.30   0
 -14  10  18  119.09   12.39   0
 -14  12  24   22.72   13.07   0
 -13 -23   1   35.50   17.85   0
 -13  -9   0   24.48    9.40   0
 -13   1   5  163.09    8.52   0
 -13   5   9   34.14    9.32   0
 -13   9  15  102.91    9.57   0
 -13  11  19   66.94    9.82   0
 -13  13  25   12.29   11.18   0
 -12 -24   1   35.73   15.16   0
 -12 -22   0   28.02   15.49   0
 -12  -4   1   47.74    8.04   0
 -12  -2   2  134.66    8.08   0
 -12   2   5  620.85    9.71   0
 -12   4   7  663.86    9.79   0
 -12   8  12  300.89    9.16   0
 -12  12  20   71.08    9.02   0
 -11 -21  -1   48.65   13.27   0
 -11 -13  -2  107.85    9.24   0
 -11  -7  -1  803.66    9.74   0
 -11  -1   2  418.60    7.70   0
 -11   3   5  572.55    8.16   0
 -11  13  21   62.46    9.69   0
 -10   0   2 1135.10    8.82   0
 -10  14  23   93.98    9.40   0
  -9 -15  -3  139.56    7.54   0
  -9 -11  -3  215.93    6.72   0
  -9  -7  -2  105.61    5.85   0
  -9   5   6   48.52    4.84   0
  -9   9  11  376.41    6.47   0
  -9  15  25   44.33    8.38   0
  -8  -6  -2  918.50    7.56   0
  -8   0   1    4.23    4.41   0
  -8   8   9  450.16    5.87   0
  -8  10  12  929.21    7.08   0
  -8  16  28    2.75    8.02   0
  -7  -5  -2 1533.43    8.03   0
  -7  -1   0   26.87    4.15   0
  -7   5   5  791.55    6.14   0
  -6 -26  -1   14.44    9.54   0
  -6 -24  -2   13.55    8.50   0
  -6 -12  -4   39.64    4.56   0
  -6   8   8  128.32    4.45   0
  -5   9   9  325.65    3.87   0
  -4   0   0 5549.32    8.89   0
  -3 -27  -1   45.92    6.97   0
  -3 -25  -2   75.90    6.12   0
  -3 -23  -3  103.63    5.58   0
  -2   4   3  752.88    2.25   0
   0  14  19   68.33    3.32   0
   0  16  26  176.57    5.26   0
   2  12  15  198.13    3.57   0
   2  14  20  230.59    5.14   0
   3  13  18    8.69    5.09   0
   3  15  24   24.62    6.13   0
   4  -4  -1 1151.35    4.53   0
   4  -2   0 2164.66    5.93   0
   5  -3   0  743.61    4.70   0
   5  11  15  412.53    6.05   0
   5  15  27   55.50   10.24   0
   6  -4   0 1498.29    6.88   0
   6  -2   1  927.02    5.78   0
   6   2   4  281.07    5.26   0
   6   6   8 1739.00    8.56   0
   6  10  14  801.05    7.76   0
   6  14  24   65.99    8.23   0
   7   7  10   22.99    5.23   0
   7  11  17   59.52    6.41   0
   8 -20   0   61.90    7.29   0
   8 -14  -1  158.13    5.77   0
   8 -12  -1  198.12    5.70   0
   8  12  21  193.88    9.57   0
   8  14  29   26.65   14.27   0
   9 -25   3   22.57   10.76   0
   9 -23   2   81.40   10.22   0
   9 -21   1   17.50    9.16   0
   9 -11   0  107.47    6.09   0
   9  -7   1  240.20    6.27   0
   9  -1   4   71.73    6.29   0
   9  11  20   20.21    9.09   0
   9  13  27   77.24   14.61   0
  10 -18   1  126.77    8.09   0
  10 -10   1   51.64    6.86   0
  10  -6   2   67.31    4.74   0
  10  -4   3  104.53    6.35   0
  10  10  19  170.69   10.25   0
  11 -21   3   24.66   10.90   0
  11 -17   2  201.21   11.08   0
  11  -9   2   31.54    5.73   0
  11   5  12   14.67    8.82   0
  11  11  25   94.30   15.31   0
  12   0   8  605.51   10.96   0
  12   2  10   71.46    9.07   0
  12   4  12   26.85    8.39   0
  12   6  15   42.41   10.82   0
  12   8  19  145.04   12.53   0
  13 -21   5   32.98   12.74   0
  13 -15   4  180.83   10.72   0
  13 -13   4  256.15   10.63   0
  13  -3   7  322.03   10.14   0
  13   5  15   74.60   10.94   0
  13   9  24    2.01   15.26   0
  14 -16   5   55.91   11.88   0
  14 -14   5  117.73   11.97   0
  14  -8   6   21.37   10.90   0
  14  -4   8  365.69   11.86   0
  14  -2   9  304.79    8.58   0
  14   0  11  130.76   11.39   0
  14   6  19   10.47   14.05   0
  14   8  24    8.09   16.68   0
  15 -17   7   85.30   14.97   0
  15 -11   7  119.54   12.52   0
  15  -9   7  149.57   12.55   0
  15  -7   8   32.70   12.49   0
  15  -5   9    5.56   11.33   0
  15   1  14   -4.30   12.45   0
  15   3  16   44.78   10.33   0
  15   5  20   76.18   16.03   0
  15   7  24   59.19   18.91   0
  15   7  25   38.59   17.81   0
  16 -16   8   34.77   14.25   0
  16 -14   8   36.72   15.25   0
  16 -12   8    9.38   12.84   0
  16  -8   9  130.61   13.20   0
  16  -4  11   52.51    9.43   0
  16   0  15  166.82   14.41   0
  16   2  17  105.84   14.28   0
  16   4  20    7.75   12.28   0
  16   4  21   31.33   17.47   0
  16   6  25   42.16   21.27   0
  17 -17  10    7.35   17.39   0
  17 -15  10   -2.17   18.37   0
  17 -11  10  236.78   16.22   0
  17  -9  11   11.09   14.98   0
  17  -5  13    4.32   13.75   0
  17  -1  16   26.72   16.52   0
  17   1  18  123.87   13.57   0
  17   1  19   11.79   16.89   0
  17   3  22   37.17   19.88   0
  18 -14  12   22.60   20.92   0
  18 -12  12   30.32   18.63   0
  18  -8  13    6.52   17.55   0
  18  -6  14   18.44   16.55   0
  18  -4  16    9.01   17.31   0
  18  -2  17   81.63   12.79   0
  18  -2  18   35.17   16.63   0
  18   0  20   15.08   21.23   0
  18   2  23   48.36   20.53   0
  19 -11  15   13.71   19.58   0
  19  -9  15   57.76   22.42   0
  19  -7  16   36.48   21.82   0
  19  -5  17   11.54   14.56   0
  19  -3  19   62.29   20.26   0
  19  -3  20   33.96   20.25   0
 -21  -9   9   12.56   22.27   0
 -21  -7  10   20.66   19.63   0
 -21  -5  11   -2.81   19.35   0
 -21  -3  12   76.65   23.03   0
 -21  -1  14  162.34   23.62   0
 -20 -12   7   57.17   16.97   0
 -20 -10   7   -5.18   21.05   0
 -20   0  13   98.32   20.00   0
 -20   2  15   58.03   19.89   0
 -19 -15   5   15.89   21.29   0
 -19 -13   5   46.98   20.16   0
 -19 -11   5    2.88   17.20   0
 -19  -9   6    8.84   16.34   0
 -19  -3   9   70.40   11.44   0
 -19   3  14   91.46   15.89   0
 -19   5  17    3.53   16.42   0
 -18 -16   4   50.43   20.65   0
 -18 -14   4   16.21   17.06   0
 -18 -10   4   65.80   17.16   0
 -18  -8   5  162.57   14.54   0
 -18   4  14   20.24   15.98   0
 -18   6  17   50.35   17.74   0
 -17 -17   3   32.50   18.71   0
 -17  -9   3  104.70   13.77   0
 -17  -7   4  350.42   13.98   0
 -17  -5   5   58.36    9.49   0
 -17  -3   6  131.60   13.14   0
 -17  -1   7   42.75   11.84   0
 -17   1   9  109.33   13.68   0
 -17   3  11   17.43   13.35   0
 -17   7  17   15.40   14.60   0
 -17   9  21   28.67   16.62   0
 -16 -18   2    9.00   16.57   0
 -16 -10   2  111.16   13.99   0
 -16  -6   3  146.89   11.86   0
 -16  -4   4   21.40   11.93   0
 -16   0   7  233.59   11.85   0
 -16   4  11   64.18   11.96   0
 -16   8  17  173.37   14.16   0
 -16  10  21   23.02   14.30   0
 -15 -19   1   24.34   15.64   0
 -15 -17   1   23.45   13.45   0
 -15 -11   1   12.26   11.70   0
 -15  -1   5  123.04   10.59   0
 -15   5  11   46.67   10.89   0
 -15   9  17    5.19   11.99   0
 -15  11  22    4.37   13.33   0
 -14 -22   1   63.08   17.57   0
 -14 -18   0   21.09   13.66   0
 -14 -12   0    7.68   10.62   0
 -14 -10   0   16.98   10.54   0
 -14   6  11  167.77   10.80   0
 -14   8  14   40.13   10.04   0
 -14  12  23   57.96   12.92   0
 -13 -21   0   20.33   14.08   0
 -13 -17  -1   31.69   11.71   0
 -13 -15  -1   47.04   11.19   0
 -13 -13  -1   65.29   10.50   0
 -13 -11  -1   88.15   10.09   0
 -13  -5   1  265.89    9.09   0
 -13  -3   2  122.36    8.73   0
 -13  -1   3  218.04    9.19   0
 -13   7  11  180.86    9.70   0
 -13   9  14  256.01   10.94   0
 -13  13  24   29.75   11.69   0
 -12  -8  -1  604.94   10.25   0
 -12   0   3  408.06    8.98   0
 -12   6   9  303.67    8.92   0
 -12  10  15   82.28    8.48   0
 -12  12  19  105.45   10.29   0
 -12  14  26   25.41   10.71   0
 -11 -19  -2   47.29   11.53   0
 -11   1   3  268.47    7.42   0
 -11   9  12  217.99    8.50   0
 -11  11  16  497.95    8.98   0
 -10 -14  -3  393.60    9.37   0
 -10  -8  -2  159.00    7.04   0
 -10   4   5  282.43    6.47   0
 -10   8  10  101.47    6.38   0
 -10  10  13   88.60    6.31   0
 -10  12  17  160.19    6.88   0
 -10  14  22   21.42    8.12   0
  -9   1   2 1698.21    9.30   0
  -9   7   8  159.97    6.11   0
  -9  11  14  313.35    7.38   0
  -8 -20  -3   33.51    8.89   0
  -8  -8  -3 1144.68    8.34   0
  -8   4   4  112.47    5.03   0
  -8  14  20   11.57    6.24   0
  -7 -21  -3   70.37    7.15   0
  -7 -17  -4   47.18    6.86   0
  -7 -15  -4   13.18    5.56   0
  -7 -13  -4  105.72    5.55   0
  -7  -7  -3  119.66    4.89   0
  -7   7   7  599.99    5.83   0
  -7  13  17  275.18    5.47   0
  -6 -22  -3   85.88    7.65   0
  -6 -18  -4   50.12    6.17   0
  -6 -10  -4   34.29    4.33   0
  -6  -6  -3  872.54    6.32   0
  -6  -4  -2  252.50    3.62   0
  -5 -25  -2    3.36    7.52   0
  -5 -19  -4   18.90    5.82   0
  -5  -9  -4   66.92    3.74   0
  -5  11  12   19.09    3.32   0
  -5  13  16  118.49    3.73   0
  -4 -20  -4  472.99    6.43   0
  -4   4   3  339.79    2.89   0
  -4   6   5  893.99    4.33   0
  -3  -3  -2   70.79    2.18   0
  -3   3   2   75.90    1.89   0
  -2 -20  -4    7.31    3.46   0
   1  13  17   94.49    3.66   0
   2 -20  -3   23.01    2.49   0
   2   2   2  998.81    3.09   0
   2  16  28  175.31    7.68   0
   3  -9  -3 1678.01    4.68   0
   4 -16  -3  129.28    3.67   0
   4 -12  -3   94.04    3.44   0
   4   6   7  205.31    4.04   0
   4  14  22  186.87    7.14   0
   5  13  20   64.07    5.69   0
   5  15  28   84.02   10.06   0
   6 -16  -2  124.82    5.18   0
   6 -14  -2   61.99    4.67   0
   6 -12  -2  494.86    5.72   0
   6   4   6  373.86    5.15   0
   6  12  19  129.65    7.86   0
   6  14  25   51.60   10.07   0
   7  -9  -1  916.55    6.91   0
   7   5   8   50.00    5.11   0
   7  13  23   91.77    8.81   0
   8 -26   3   29.85   11.33   0
   8 -22   1   75.44    9.26   0
   8  -8   0   39.29    5.07   0
   8   0   4 1920.77    8.71   0
   8  10  17    4.99    8.14   0
   8  12  22    9.97   10.54   0
   8  14  30   52.12   13.39   0
   9 -13   0  287.19    7.13   0
   9  -3   3  334.34    6.54   0
   9   1   6  519.67    7.90   0
   9   5  10   25.33    6.33   0
   9   7  13  294.60    8.11   0
   9   9  16   14.53    8.14   0
   9  11  21   94.17   10.14   0
   9  13  28   26.12   13.47   0
  10 -20   2  201.30   11.08   0
  10 -16   1   72.36    7.93   0
  10 -14   1  223.55    7.78   0
  10   0   6  411.94    7.90   0
  10  10  20   14.95   10.79   0
  10  12  27   20.63   15.06   0
  11 -23   4   54.26   11.48   0
  11 -11   2  110.17    7.83   0
  11  -7   3  249.88    6.32   0
  11  -5   4   98.00    7.74   0
  11   1   8  395.57    8.68   0
  11   3  10  142.95    8.40   0
  11   7  16   -9.89    9.06   0
  11  11  26   11.51   14.08   0
  12 -16   3  164.22   10.84   0
  12  -8   4  238.09    9.75   0
  12   4  13   87.81    9.77   0
  12   6  16    0.84   11.05   0
  12   8  20   94.65   11.88   0
  12  10  25   43.31   14.87   0
  13 -19   5   64.90   12.73   0
  13  -9   5   69.00    9.85   0
  13  -1   9  189.03    9.79   0
  13   3  13   81.84    9.89   0
  13   7  20  101.79   13.06   0
  13   9  25   19.05   15.58   0
  14 -20   7   17.79   16.83   0
  14 -18   6   17.05   13.31   0
  14 -16   6   22.71   14.23   0
  14 -10   6  640.72   13.70   0
  14  -2  10   44.31   10.74   0
  14   0  12  120.44   11.32   0
  14   2  14   30.01   12.12   0
  14   4  17  154.56   13.56   0
  14   8  26   36.55   16.87   0
  15 -15   7    2.56   13.74   0
  15 -13   7   81.74   12.85   0
  15  -9   8  395.33   14.33   0
  15   1  15   52.53   12.44   0
  15   3  17  138.56   13.99   0
  15   5  21   22.56   16.73   0
  15   7  26   56.27   20.57   0
  16 -16   9   31.84   16.67   0
  16 -12   9   46.09   14.56   0
  16 -10   9   90.64   13.44   0
  16  -8  10   -4.47   13.96   0
  16  -4  12   81.19   13.44   0
  16  -2  14   34.81   13.22   0
  16   0  16   -3.77   14.40   0
  16   2  18   -2.37   14.87   0
  16   4  22   21.05   17.95   0
  17 -17  11   29.69   20.05   0
  17 -15  11   16.06   17.50   0
  17 -13  11   89.31   16.53   0
  17 -11  11   21.98   17.31   0
  17  -7  12  157.44   12.04   0
  17  -1  17    8.31   16.50   0
  17   1  20   22.59   18.84   0
  17   3  23   35.72   20.47   0
  17   3  24   33.71   19.33   0
  18 -14  13   23.12   20.99   0
  18 -12  13   40.66   20.07   0
  18 -10  13   62.85   14.63   0
  18  -8  14   -2.20   18.41   0
  18  -6  15   60.19   17.07   0
  18  -4  17  128.23   18.51   0
  18  -2  19  171.92   20.61   0
  18   0  21   27.41   19.30   0
  18   0  22   75.65   21.29   0
  19  -5  19   15.87   21.40   0
 -21  -9   8    3.09   23.11   0
 -21  -7   9    7.70   18.33   0
 -21  -5  10    9.33   20.68   0
 -21  -3  11   67.45   22.83   0
 -21  -1  13   29.53   21.70   0
 -21   1  15   24.73   22.44   0
 -20 -12   6   32.30   22.16   0
 -20 -10   6   13.64   18.51   0
 -20  -8   7   54.31   17.94   0
 -20  -6   8  112.60   13.36   0
 -20  -4   9   58.06   16.62   0
 -20   0  12   65.77   20.15   0
 -20   2  14   16.42   19.15   0
 -20   4  17   19.58   20.43   0
 -19  -9   5   31.71   17.70   0
 -19  -5   7   56.04   11.50   0
 -19  -3   8   59.60   16.42   0
 -19   5  16    5.82   16.11   0
 -18 -16   3   13.42   18.56   0
 -18 -14   3   38.59   17.99   0
 -18  -8   4   35.69   15.83   0
 -18  -6   5  119.77   15.40   0
 -18  -4   6    4.63   13.82   0
 -18   0   9   44.54   13.52   0
 -18   2  11  129.76   15.00   0
 -18   4  13   97.68   16.43   0
 -18   6  16   45.59   16.96   0
 -18   8  20   -8.77   17.29   0
 -17 -17   2   -5.57   16.46   0
 -17 -15   2   11.78   16.48   0
 -17 -13   2  187.16   16.75   0
 -17  -3   5  177.25   12.69   0
 -17   5  13   -2.06   13.49   0
 -17   7  16  153.89   14.92   0
 -17   9  20    2.70   15.06   0
 -16 -20   2    0.27   18.09   0
 -16 -16   1   68.40   16.55   0
 -16  -8   2   24.89   12.65   0
 -16  -2   5  243.17    9.05   0
 -16   0   6   92.06   11.08   0
 -16   2   8  250.36   12.86   0
 -16   4  10   11.62   11.71   0
 -16   6  13   45.35   12.07   0
 -16   8  16    6.52   13.23   0
 -16  10  20   52.41   15.06   0
 -15 -21   1   22.22   18.53   0
 -15 -15   0    0.98   13.04   0
 -15 -13   0  284.13   14.10   0
 -15  -3   3  243.24   10.94   0
 -15   1   6   52.39   10.17   0
 -15   3   8   96.40   10.92   0
 -15   5  10  590.66   12.70   0
 -15   7  13  140.42   11.56   0
 -15   9  16  229.94   13.62   0
 -15  11  21   -2.29   12.81   0
 -14 -20   0   75.54   15.31   0
 -14  -2   3  159.75    7.29   0
 -14   2   6  142.72    9.42   0
 -14   4   8  342.29   10.58   0
 -14   8  13  161.44   10.42   0
 -14  10  17  104.22   11.21   0
 -14  12  22   56.27   12.06   0
 -13  -9  -1   96.95    9.65   0
 -13   1   4   78.73    8.10   0
 -13   3   6  293.61    9.52   0
 -13   5   8 1342.34   12.73   0
 -13  13  23   62.80   12.72   0
 -12 -24   0   10.77   15.35   0
 -12 -14  -2   70.36    9.49   0
 -12 -12  -2  170.42    9.87   0
 -12   4   6  374.29    9.26   0
 -12   8  11  358.54    9.28   0
 -12  14  25   41.67   10.11   0
 -11 -23  -1   53.48   14.11   0
 -11  -9  -2   19.71    7.42   0
 -11  -3   0   24.10    6.51   0
 -11   7   9   69.22    7.28   0
 -11  13  20   60.24    9.38   0
 -10 -24  -1   66.64   11.88   0
 -10 -18  -3  347.46   11.25   0
 -10 -12  -3  150.97    7.59   0
 -10  -4  -1  301.82    7.01   0
 -10  -2   0   50.12    5.94   0
 -10   2   3  688.21    7.91   0
 -10   6   7    9.58    5.98   0
  -9 -25  -1   78.63   12.49   0
  -9 -23  -2   71.06   11.44   0
  -9  -9  -3  333.72    7.13   0
  -9  13  18   14.08    6.36   0
  -9  15  24   57.40    7.66   0
  -8 -26  -1   24.15   11.24   0
  -8 -24  -2  110.00   10.66   0
  -8 -16  -4   32.74    7.31   0
  -8 -14  -4   29.01    6.08   0
  -8 -12  -4  618.08    7.71   0
  -8   2   2  219.86    5.27   0
  -8   6   6 1368.87    7.95   0
  -8  12  15  197.66    6.18   0
  -8  16  27   -0.59    6.96   0
  -7 -11  -4   27.65    5.14   0
  -7   1   1  294.37    3.93   0
  -7  15  22  138.70    5.68   0
  -6   0   0   46.82    3.60   0
  -6  16  25   11.86    4.89   0
  -5 -27  -1   16.92    8.38   0
  -5  -3  -2  393.93    4.16   0
  -5  15  21   78.63    3.87   0
  -4  -8  -4 1096.91    5.26   0
  -4  14  18  387.31    3.17   0
  -3  -5  -3  960.05    3.96   0
  -3  -1  -1  358.10    2.65   0
  -3   7   6 1580.24    4.04   0
  -2  -8  -4  971.05    3.65   0
  -1  15  22   48.40    3.58   0
   2   6   6   45.69    1.73   0
   2  16  29   -0.61    7.93   0
   3  15  25  127.77    6.90   0
   4 -14  -3  230.82    3.70   0
   5   7   9  597.92    5.69   0
   5   9  12   20.46    4.59   0
   5  15  29   42.13   10.53   0
   6  10  15   38.13    6.63   0
   6  14  26    6.61   10.08   0
   7 -21   0   34.36    6.80   0
   7   3   6   82.38    4.15   0
   7   7  11  181.77    5.92   0
   7   9  14    8.64    6.02   0
   7  11  18   62.00    6.96   0
   7  13  24    0.72   10.05   0
   8  -6   1  603.23    6.77   0
   8  -4   2 2944.59   11.02   0
   8   2   6  264.54    6.54   0
   8   4   8   16.41    5.15   0
   8  12  23   51.12   10.93   0
   9  -9   1  340.73    6.90   0
   9   3   8  202.48    6.39   0
   9  11  22  148.37   11.83   0
   9  13  29   37.75   14.02   0
   9  13  30    6.97   16.88   0
  10 -24   4   22.08   12.75   0
  10 -22   3   60.81   11.23   0
  10  -8   2  172.72    6.67   0
  10  -2   5  810.72    8.77   0
  10  12  28   34.01   14.39   0
  10  12  29   26.17   17.07   0
  11  -1   7    5.25    7.65   0
  11   5  13   32.67    8.66   0
  11   9  21   45.19   12.65   0
  11  11  27   37.63   15.16   0
  11  11  28  108.91   17.48   0
  12 -18   4   49.08   11.15   0
  12 -10   4  366.28   10.42   0
  12  -6   5  117.40    8.48   0
  12   0   9  679.39   11.17   0
  12  10  26    4.02   14.30   0
  12  10  27   51.42   17.04   0
  13 -21   6   62.29   14.04   0
  13 -17   5   32.30   11.89   0
  13 -15   5   15.79   12.27   0
  13 -11   5   29.33   10.40   0
  13  -7   6   27.37    9.35   0
  13  -3   8  355.60    8.43   0
  13  -1  10  418.05   10.86   0
  13   3  14   27.75   11.24   0
  13   7  21   52.22   13.53   0
  13   9  26  108.96   15.63   0
  13   9  27   53.32   17.69   0
  14 -14   6    5.82   11.99   0
  14  -6   8  324.41   12.00   0
  14  -4   9  274.88   11.78   0
  14   2  15  160.55   12.15   0
  14   4  18    5.19   13.13   0
  14   6  21   67.42   14.03   0
  14   8  27   60.63   18.91   0
  15 -17   8   -1.86   15.00   0
  15 -15   8   -4.81   12.94   0
  15 -13   8   59.02   12.33   0
  15  -5  10  551.30   10.90   0
  15  -1  13   34.96    9.06   0
  16 -18  10    7.83   17.47   0
  16  -8  11  228.85   14.07   0
  16  -2  15  195.63   14.36   0
  16   0  17    8.12   15.45   0
  16   2  19  130.84   12.71   0
  16   2  20   -2.95   16.26   0
  16   4  23  115.88   18.02   0
  16   4  24    6.29   17.68   0
  17 -11  12    1.65   16.98   0
  17  -9  12    6.19   12.26   0
  17  -5  14    1.88   11.24   0
  17  -1  18  143.96   17.58   0
  17   1  21   74.69   19.99   0
  17   3  25   44.00   22.41   0
  18 -12  14  -17.88   20.04   0
  18 -10  14   36.98   18.30   0
  18  -8  15  125.65   19.58   0
  18  -6  16   32.53   17.07   0
  18  -4  18    5.50   18.94   0
  18  -2  20   -2.64   20.05   0
  18   0  23   24.82   22.72   0
  19  -9  17   -1.44   21.00   0
  19  -7  18  115.09   17.74   0
  19  -5  20   -3.82   21.87   0
 -21  -9   7   14.64   21.68   0
 -21  -3  10   46.45   21.43   0
 -21  -1  12   -2.62   22.35   0
 -20 -12   5   96.84   21.98   0
 -20  -8   6   26.85   19.73   0
 -20  -6   7   67.58   18.53   0
 -20  -4   8  100.37   18.31   0
 -20  -2   9  194.00   18.02   0
 -20   0  11    7.90   19.82   0
 -20   2  13   91.68   18.79   0
 -20   4  16   25.58   21.03   0
 -19 -15   4   12.68   19.14   0
 -19 -13   4   67.06   18.73   0
 -19  -1   9   19.57   12.01   0
 -19   5  15    4.21   16.55   0
 -19   7  19   20.80   19.34   0
 -18 -10   3   62.33   16.52   0
 -18  -6   4   36.11   14.07   0
 -18   4  12   20.03   13.87   0
 -18   6  15   51.93   16.26   0
 -18   8  19   23.36   16.60   0
 -17  -9   2  364.26   15.68   0
 -17  -7   3   83.74    9.89   0
 -17   1   8    1.73    9.52   0
 -17   3  10    5.85    9.83   0
 -17   5  12  291.52   14.32   0
 -17   7  15   26.93   14.12   0
 -17   9  19   65.04   15.80   0
 -16 -18   1   20.69   16.54   0
 -16 -10   1   55.50   13.82   0
 -16  -6   2  152.88   12.06   0
 -16  -4   3  117.11   11.43   0
 -16  -2   4  104.50   11.37   0
 -16   6  12   93.76   12.37   0
 -16   8  15   79.90   13.11   0
 -16  10  19   24.21   14.75   0
 -15 -19   0  130.94   15.80   0
 -15 -17   0   30.98   13.24   0
 -15 -11   0  209.21   12.36   0
 -15  -7   1  167.12    8.70   0
 -15   7  12   62.87   10.19   0
 -15  11  20  144.08   13.25   0
 -14 -16  -1  138.94   13.62   0
 -14 -14  -1  219.27   12.28   0
 -14 -12  -1  121.57   11.87   0
 -14 -10  -1   74.03    9.90   0
 -14   0   4   21.85    6.37   0
 -14   6  10   91.74    7.43   0
 -14  10  16    4.70   10.58   0
 -14  12  21   38.56   11.55   0
 -13 -23   0    1.10   15.35   0
 -13 -21  -1   16.29   14.86   0
 -13 -15  -2   12.97   10.92   0
 -13  -5   0  208.66    9.14   0
 -13   7  10  128.22    9.30   0
 -13   9  13  114.98    9.00   0
 -13  11  17   15.75    9.35   0
 -13  13  22   62.30   12.25   0
 -12 -22  -1  137.08   13.58   0
 -12 -18  -2   71.48   10.68   0
 -12 -10  -2  208.19    9.39   0
 -12  -6  -1  498.73    9.47   0
 -12  -4   0    6.92    5.63   0
 -12  -2   1  651.02    9.72   0
 -12   2   4  663.46    7.88   0
 -12  10  14   45.27    8.05   0
 -12  12  18   35.89    8.37   0
 -12  14  24   -0.87   11.02   0
 -11 -21  -2   -1.35   11.08   0
 -11 -17  -3  104.40   10.24   0
 -11 -13  -3  193.00    9.29   0
 -11 -11  -3   66.83    8.23   0
 -11  -7  -2  799.48    9.87   0
 -11   3   4  311.87    7.44   0
 -11   5   6 1150.56    9.75   0
 -11  11  15   28.15    7.55   0
 -11  15  26   46.32   10.50   0
 -10 -10  -3  249.65    6.18   0
 -10  -6  -2   71.12    6.59   0
 -10   0   1  321.22    6.89   0
 -10   8   9  182.55    6.39   0
 -10  10  12   38.09    6.91   0
 -10  12  16   -2.23    7.20   0
 -10  14  21   59.17    8.18   0
  -9 -21  -3   51.81   10.14   0
  -9 -15  -4  388.00    8.27   0
  -9 -13  -4  201.85    7.61   0
  -9  -5  -2   48.64    5.36   0
  -9  -1   0  779.48    7.54   0
  -9   3   3  317.17    6.08   0
  -9   5   5  114.98    5.62   0
  -9   9  10  228.05    6.06   0
  -8 -22  -3   29.39    9.55   0
  -8 -18  -4   48.98    8.25   0
  -8 -10  -4  647.43    7.22   0
  -8  -4  -2 3159.44   11.43   0
  -8  -2  -1  646.91    6.50   0
  -8   8   8  139.01    5.26   0
  -8  10  11   -4.79    4.74   0
  -7 -25  -2  139.13    9.92   0
  -7 -19  -4  118.58    6.53   0
  -7   9   9  159.44    5.14   0
  -6 -20  -4    8.77    6.64   0
  -5  -5  -3  293.89    4.19   0
  -5  -1  -1 1406.53    5.93   0
  -5   7   6  136.84    3.29   0
  -4 -14  -5  752.91    5.64   0
  -4  10  10   73.99    2.53   0
  -3 -21  -4  300.77    5.27   0
  -1  -3  -2  172.20    1.20   0
   0  16  27   15.57    5.70   0
   1   1   1 4436.47    4.18   0
   1  11  13   24.58    2.45   0
   2  14  21  146.96    5.55   0
   2  16  30    7.80    8.65   0
   3  13  19  152.03    5.82   0
   3  15  26   41.17    8.15   0
   4 -20  -2   15.00    4.29   0
   4  14  23   50.00    7.36   0
   5   1   3   82.44    3.45   0
   5  11  16   50.65    5.08   0
   5  13  21   85.33    6.41   0
   5  15  30   -1.06   12.07   0
   5  15  31   35.71   13.21   0
   6  -8  -1  424.26    4.73   0
   6   6   9  201.50    5.38   0
   6  12  20    6.15    8.11   0
   6  14  27   46.35   11.68   0
   7 -13  -1  377.84    6.45   0
   7  -7   0   80.90    4.60   0
   7  -1   3  494.50    5.00   0
   7  11  19   73.11    8.90   0
   7  13  25   44.41   11.08   0
   8 -10   0 1773.51    9.59   0
   8  10  18   -1.47    7.43   0
   9  -1   5 1521.42    9.82   0
   9   5  11   84.26    6.91   0
   9   7  14  100.24    8.18   0
   9  11  23   25.97   12.76   0
  10 -18   2   69.90    8.70   0
  10 -10   2  655.50    8.84   0
  10   0   7  218.53    7.19   0
  10   4  11  256.58    8.73   0
  10   6  14    4.63    8.53   0
  10  12  30   33.75   15.73   0
  11 -17   3  102.53    9.85   0
  11  -7   4   27.04    7.92   0
  11  -5   5  338.95    8.55   0
  11  -3   6  368.81    8.94   0
  11   1   9  183.05    8.61   0
  11   3  11  321.10    7.51   0
  11   5  14  497.26   11.00   0
  11   9  22   11.35   12.58   0
  11  11  29    5.72   16.03   0
  12 -20   5    9.92   11.89   0
  12 -16   4   12.07   10.34   0
  12 -14   4   40.07    9.78   0
  12  -8   5  181.95    9.63   0
  12   6  17   84.87    8.27   0
  12   8  22    4.71   13.46   0
  12  10  28   59.57   17.19   0
  12  10  29   42.15   18.00   0
  13 -19   6   80.67   13.24   0
  13  -9   6  410.40   11.20   0
  13  -3   9  153.98    9.71   0
  13   1  12  108.07    7.79   0
  13   3  15  321.02   12.72   0
  13   5  18   20.83   13.20   0
  13   7  22   71.07   14.44   0
  13   9  28   11.43   17.87   0
  14 -20   8   12.34   14.53   0
  14 -18   7   85.28   13.97   0
  14 -16   7   51.01   13.48   0
  14 -12   7  164.60   11.99   0
  14 -10   7  188.25   12.51   0
  14  -8   8   10.91   10.94   0
  14  -4  10   49.98   11.33   0
  14  -2  11  290.64    8.87   0
  14   4  19  117.87   13.63   0
  14   6  22   20.80   11.54   0
  14   6  23  177.57   17.43   0
  15 -19   9   90.51   16.83   0
  15  -9   9   26.26   13.32   0
  15  -5  11   48.96   12.40   0
  15  -3  12   77.53    9.43   0
  15  -1  14    2.44   12.43   0
  15   1  16  144.93   10.33   0
  15   3  19   39.49   11.99   0
  15   3  20   77.17   15.74   0
  15   5  23    1.04   12.58   0
  15   5  24   18.67   17.86   0
  16 -18  11   44.13   18.88   0
  16 -16  10   48.70   15.62   0
  16 -14  10   61.96   16.16   0
  16 -12  10   14.95   11.23   0
  16 -10  11   83.20   15.23   0
  16  -6  12   83.56   10.48   0
  16  -4  14   56.46   14.28   0
  16   2  21   89.85   18.72   0
  16   4  25  128.88   20.81   0
  16   4  26   10.57   19.65   0
  17 -13  12  109.97   17.11   0
  17 -11  13   22.50   15.96   0
  17  -9  13   80.81   16.58   0
  17  -7  14   25.72   17.12   0
  17  -5  15   16.08   11.51   0
  17  -3  17   50.05   16.72   0
  17  -1  19   12.80   17.08   0
  17  -1  20   15.94   17.75   0
  17   1  22   79.81   19.69   0
  17   1  23   12.40   20.13   0
  18 -12  15   87.17   20.72   0
  18 -10  15   23.63   18.76   0
  18  -8  16  -12.69   19.75   0
  18  -6  17   62.98   13.75   0
  18  -6  18   62.02   18.25   0
  18  -4  19   56.05   19.94   0
  18  -2  22   24.26   22.48   0
 -21   1  13   27.20   21.79   0
 -20 -10   5   63.77   19.54   0
 -20  -6   6   41.73   18.27   0
 -20  -4   7  101.65   17.94   0
 -20   0  10  134.88   19.54   0
 -20   2  12   15.03   16.99   0
 -20   4  15   91.16   21.32   0
 -19 -15   3    3.36   20.64   0
 -19 -13   3   19.65   19.43   0
 -19  -9   4  151.89   13.31   0
 -19  -1   8  197.72   17.54   0
 -19   1  10   18.58   12.22   0
 -19   3  12   47.87   17.08   0
 -19   7  18  106.14   18.66   0
 -18 -16   2   38.28   20.39   0
 -18 -14   2   42.13   18.42   0
 -18 -12   2   20.00   16.92   0
 -18  -8   3  218.07   15.57   0
 -18  -2   6   72.05   13.78   0
 -18   6  14    7.35   14.57   0
 -18   8  18    8.92   16.27   0
 -17 -17   1   25.78   17.51   0
 -17 -15   1   40.63   17.27   0
 -17 -13   1  211.28   17.22   0
 -17 -11   1   47.95   16.04   0
 -17  -7   2   38.43   13.07   0
 -17  -5   3   34.65   12.99   0
 -17   3   9   85.57   13.75   0
 -17   7  14   36.67   13.16   0
 -17   9  18  113.98   15.78   0
 -16 -20   1   28.63   16.75   0
 -16 -16   0   14.00   16.13   0
 -16 -14   0   23.26   14.56   0
 -16  -8   1  270.96   13.18   0
 -16   0   5  150.18   11.70   0
 -16   2   7  292.11   12.46   0
 -15 -21   0  151.47   19.16   0
 -15 -15  -1   36.60   13.03   0
 -15 -13  -1  204.23   13.32   0
 -15  -5   1   36.56   10.89   0
 -15  -3   2  195.45   10.73   0
 -15   1   5  104.81   10.65   0
 -15   3   7  162.03    8.25   0
 -15   5   9    4.01   10.88   0
 -15   9  15   79.65   12.14   0
 -15  11  19   40.94   12.38   0
 -14 -22   0    4.03   16.30   0
 -14 -20  -1  142.51   14.37   0
 -14  -2   2   94.75    9.53   0
 -14   2   5  346.96    9.73   0
 -14   4   7  243.96    9.75   0
 -14   6   9  298.07   10.51   0
 -14   8  12   21.20   10.23   0
 -14  12  20    0.82   11.26   0
 -13 -17  -2   26.48   12.25   0
 -13 -11  -2  372.54   11.44   0
 -13  -7  -1  288.74    7.72   0
 -13  -1   2  865.10    9.32   0
 -13   3   5  494.89    9.78   0
 -13   5   7   79.04    9.60   0
 -13  13  21   49.82   11.84   0
 -12 -20  -2   26.24   11.85   0
 -12  -8  -2   57.45    8.71   0
 -12   0   2   11.45    5.56   0
 -12  14  23   51.33   11.39   0
 -11   7   8  107.70    7.00   0
 -11   9  11  202.34    7.44   0
 -11  13  19  123.85    7.94   0
 -11  15  25    1.77   10.80   0
 -10 -20  -3   75.02    9.46   0
 -10  -8  -3  147.47    6.99   0
 -10   4   4  406.09    6.79   0
  -9  -7  -3  228.95    6.11   0
  -9   7   7  969.54    7.94   0
  -9  11  13  447.38    6.89   0
  -9  15  23   38.95    7.24   0
  -8  -6  -3  255.80    5.85   0
  -8   0   0   27.14    4.56   0
  -8  14  19  127.15    5.93   0
  -7 -23  -3   80.85    8.50   0
  -7  -5  -3  463.04    5.76   0
  -7   3   2  530.75    5.62   0
  -7   5   4   38.40    4.19   0
  -7  13  16  149.64    5.04   0
  -6   2   1  907.99    5.71   0
  -6  10  10 1161.07    6.16   0
  -6  14  18   71.56    4.29   0
  -5 -21  -4   48.71    5.91   0
  -5 -15  -5  421.37    5.84   0
  -5 -13  -5  815.78    6.48   0
  -4 -26  -2   73.67    7.22   0
  -4 -24  -3   30.62    6.69   0
  -4 -16  -5    9.60    4.02   0
  -4 -12  -5  278.44    4.56   0
  -4   8   7 1081.32    4.40   0
  -3 -15  -5  157.43    3.55   0
  -3 -13  -5  385.56    3.92   0
  -2 -14  -5  100.24    2.88   0
   1   7   7  599.62    2.73   0
   2  12  16   57.04    4.18   0
   3   1   2 2952.64    6.16   0
   3   7   8  247.90    3.20   0
   4  -8  -2  336.00    3.50   0
   4  14  24   43.89    7.48   0
   5 -27   2    2.01    8.28   0
   5 -21  -1  143.19    5.87   0
   5 -11  -2  399.55    4.74   0
   5   3   5 1101.15    5.99   0
   5   5   7 1436.74    7.08   0
   5  13  22   41.70    7.49   0
   6 -26   2    3.94    8.94   0
   6 -22   0    5.66    6.29   0
   6  14  28  106.53   12.24   0
   7  -5   1 2098.61    8.79   0
   7  -3   2  467.05    4.69   0
   7  13  26   49.85   11.81   0
   8 -20   1   40.70    7.76   0
   8 -16   0    8.97    5.86   0
   8 -14   0   19.25    5.64   0
   8   0   5  304.21    6.53   0
   8   4   9  243.56    6.78   0
   8  12  25    6.77   12.19   0
   9 -13   1  179.56    7.08   0
   9  -5   3  247.52    6.35   0
   9  -3   4  443.05    7.08   0
   9   1   7  712.84    8.25   0
  10 -20   3   78.16   10.77   0
  10 -14   2   32.50    7.59   0
  10  -8   3  143.03    6.74   0
  10   2   9 1063.80    8.87   0
  10  10  23    6.42   11.74   0
  11   3  12   86.57    8.60   0
  11   9  23   44.92   13.33   0
  12 -22   6   13.05   13.37   0
  12  -4   7  569.44    8.59   0
  12   0  10  -16.07    6.71   0
  12   2  12   44.53    6.93   0
  13 -21   7   16.05   13.78   0
  13 -17   6   32.19   12.45   0
  13 -15   6   53.63   12.89   0
  13   5  19   -0.49   13.40   0
  13   7  24  106.64   14.90   0
  14 -18   8   21.13   12.94   0
  14 -14   7   84.81   11.71   0
  14 -10   8   29.00   11.88   0
  14  -6   9  280.67    9.33   0
  14  -2  12   11.93   11.07   0
  14   4  20   54.44   13.85   0
  15 -19  10    4.68   17.22   0
  15 -17   9   58.97   14.23   0
  15 -15   9   25.95   14.39   0
  15 -13   9  103.53   14.18   0
  15 -11   9    8.15   10.09   0
  15  -5  12  128.14   12.01   0
  15  -3  13   74.63   12.25   0
  15  -1  15   56.85   13.29   0
  15   1  17  110.46   10.60   0
  15   3  21  102.29   17.48   0
  15   5  25   -6.53   19.69   0
  15   5  26  142.16   19.74   0
  16 -16  11   58.30   17.86   0
  16  -8  12   99.28   13.98   0
  16  -4  15   67.40   13.71   0
  16  -2  16   31.73   10.51   0
  16  -2  17  108.20   14.58   0
  16   2  22    8.88   18.68   0
  17 -15  13   -6.70   20.41   0
  17 -13  13   93.85   17.70   0
  17  -7  15   22.69   17.16   0
  17  -5  16  240.80   13.37   0
  17  -3  18   59.82   16.31   0
  17  -1  21   72.02   20.55   0
  17   1  24    3.76   21.40   0
  17   1  25   13.59   20.42   0
  18 -12  16    3.68   21.48   0
  18 -10  16   20.40   14.77   0
  18 -10  17   62.68   20.93   0
  18  -8  17  145.37   19.18   0
  18  -6  19   64.78   20.44   0
  18  -4  20   14.92   14.81   0
  18  -4  21   73.50   20.74   0
  18  -2  23   35.06   22.50   0
 -21  -9   6   59.92   16.78   0
 -21  -7   6   15.14   19.07   0
 -21  -5   7   31.54   17.91   0
 -21  -3   9   47.76   15.21   0
 -21   1  12    8.35   21.93   0
 -21   3  14   10.50   19.12   0
 -20 -12   4   13.75   15.54   0
 -20 -10   4   26.60   21.18   0
 -20  -2   8    1.66   16.49   0
 -20   4  14   24.56   20.25   0
 -19  -7   4   42.31   12.17   0
 -19  -3   6  155.96   11.91   0
 -19  -1   7   47.97   16.17   0
 -19   5  14  183.54   17.29   0
 -19   7  17   28.90   18.19   0
 -18 -14   1   52.07   16.67   0
 -18 -10   2   74.53   12.22   0
 -18  -8   2   22.42   14.38   0
 -18  -6   3  107.50   14.65   0
 -18  -4   4   86.21   13.71   0
 -18  -2   5  128.84   14.28   0
 -18   0   7  183.31   10.77   0
 -18   4  11   59.46   13.78   0
 -18   8  17  119.18   16.44   0
 -17  -9   1   89.60   14.31   0
 -17  -1   5   66.07    9.13   0
 -17   3   8  133.79   13.14   0
 -17   5  11    2.61    9.79   0
 -17   9  17   22.14   14.56   0
 -16 -20   0   51.34   19.50   0
 -16 -18   0   18.31   15.17   0
 -16 -10   0  190.45   13.42   0
 -16  -4   2   28.10   11.52   0
 -16  -2   3  345.70   12.69   0
 -16   2   6   10.02   11.98   0
 -16   4   8    7.25   11.61   0
 -16   6  11  227.65   12.31   0
 -16   8  14    2.75   12.51   0
 -16  10  18   55.41   12.93   0
 -15 -19  -1   16.08   14.01   0
 -15 -17  -1    9.30   12.90   0
 -15 -11  -1   10.65   11.80   0
 -15  -7   0   68.88    8.26   0
 -15  -1   3  111.78   10.09   0
 -15   3   6  275.49   11.41   0
 -15   7  11   47.08   11.06   0
 -15   9  14   12.50   11.47   0
 -15  11  18   15.36   13.29   0
 -14 -16  -2   62.17   12.80   0
 -14 -14  -2   46.23   12.16   0
 -14 -12  -2   37.09   11.25   0
 -14   0   3   61.95    6.91   0
 -14  10  15  132.51   10.93   0
 -14  12  19   90.20   12.03   0
 -13 -23  -1   34.22   17.16   0
 -13 -19  -2  113.47   12.66   0
 -13  -3   0  157.68    8.84   0
 -13   1   3  166.09    6.22   0
 -13   7   9  396.23    9.90   0
 -13   9  12   13.07    8.81   0
 -13  11  16    1.88    9.12   0
 -12 -24  -1   30.09   14.55   0
 -12 -22  -2   19.58   14.71   0
 -12 -18  -3  157.00   11.62   0
 -12 -12  -3  382.15   10.13   0
 -12 -10  -3  131.52    9.47   0
 -12  -2   0   55.89    8.07   0
 -12   2   3  319.13    8.57   0
 -12   6   7  321.82    9.07   0
 -12  10  13  220.37    8.94   0
 -12  14  22   43.70   10.74   0
 -11 -23  -2   29.81   12.30   0
 -11  -9  -3   31.67    5.80   0
 -11  -5  -2  703.79    9.15   0
 -11  -3  -1  229.73    7.36   0
 -11  11  14    6.84    7.25   0
 -11  13  18   65.99    8.97   0
 -10 -24  -2   23.66   13.04   0
 -10  -4  -2   69.16    5.97   0
 -10   2   2 1006.61    8.67   0
 -10   6   6   59.76    5.60   0
 -10  12  15   86.34    7.68   0
 -10  14  20   68.48    8.02   0
  -9 -25  -2    1.79   11.86   0
  -9 -19  -4   43.53    8.08   0
  -9  -9  -4  182.42    6.72   0
  -8  -8  -4  604.13    7.12   0
  -8   4   3  845.52    6.95   0
  -8  12  14   28.86    5.45   0
  -7  -1  -1  303.11    3.98   0
  -7   7   6  983.73    6.72   0
  -7  15  21   46.87    5.00   0
  -6 -26  -2    3.61    8.77   0
  -6 -16  -5  107.13    5.46   0
  -6 -12  -5   23.04    4.51   0
  -6   8   7  761.58    5.30   0
  -5 -17  -5  390.39    6.11   0
  -5   1   0  232.61    3.52   0
  -4  -4  -3  364.33    3.38   0
  -3 -17  -5  290.13    4.45   0
  -3 -11  -5 1083.83    5.33   0
  -3  -7  -4   70.13    2.24   0
  -2 -26  -2   27.45    4.40   0
  -2 -24  -3   56.47    4.09   0
  -2 -16  -5   32.78    3.06   0
  -2   2   1 1570.60    3.31   0
  -2  16  26   22.51    3.91   0
  -1  -5  -3  822.97    2.24   0
   0  10  11   -0.09    1.68   0
   1  15  24   13.35    5.33   0
   2 -28   1   55.34    5.61   0
   2   8   9  284.19    3.22   0
   3  15  27   93.88    8.23   0
   4   0   2  421.48    3.60   0
   4  12  18   47.24    5.71   0
   5 -15  -2  118.83    4.61   0
   5  -1   2  750.31    4.92   0
   5   9  13  387.32    5.82   0
   6 -24   1   78.32    7.27   0
   6 -10  -1  819.65    6.96   0
   6  -6   0 1170.28    6.25   0
   6  -4   1 1148.96    6.33   0
   6   4   7  307.58    5.50   0
   6  12  21   50.29    7.27   0
   6  14  29   40.49   11.14   0
   6  14  30   39.15   13.09   0
   7 -19   0   96.08    7.04   0
   7  -9   0 1611.34    8.54   0
   7   3   7 1495.61    8.65   0
   7   7  12    0.85    5.72   0
   7  11  20  199.47    8.65   0
   7  13  27   26.78   10.69   0
   8 -26   4   13.41   11.10   0
   8 -22   2   14.59    8.93   0
   8  -8   1  526.09    6.56   0
   8  -2   4  610.83    7.24   0
   8  10  19   75.94    8.43   0
   8  12  26   -0.96   12.17   0
   9   5  12  616.60    9.06   0
   9   9  19   36.30    9.22   0
  10 -24   5   71.78   11.46   0
  10 -22   4    4.18   10.05   0
  10  -6   4  854.82    9.13   0
  10  -4   5  292.13    7.49   0
  10  -2   6  133.19    5.23   0
  10  10  24    9.18   12.11   0
  11 -21   5   42.61   12.15   0
  11  -9   4  349.05    9.03   0
  11  -3   7  347.65    9.37   0
  11   1  10  220.34    8.63   0
  11   9  24   66.50   13.24   0
  12 -20   6   53.02   13.48   0
  12 -16   5  197.25   11.53   0
  12 -14   5   39.48   11.35   0
  12 -12   5   43.67    9.80   0
  12 -10   5   77.19    6.88   0
  12   0  11  409.45   10.61   0
  12   4  16   26.42   10.00   0
  12   8  24   45.70   14.78   0
  13 -21   8   10.45   15.38   0
  13 -19   7   57.51   13.72   0
  13 -13   6   48.58    7.95   0
  13  -3  10   20.47    9.79   0
  13   7  25   38.06   16.70   0
  14 -20   9   24.22   15.50   0
  14 -14   8   37.88   12.77   0
  14 -12   8   -4.79   11.70   0
  14  -6  10  100.22   12.03   0
  14  -2  13  264.36   11.87   0
  14   0  15   12.84   11.75   0
  14   2  17  195.17   13.58   0
  14   6  25  160.61   17.49   0
  14   6  26   -6.41   17.89   0
  15 -15  10  268.04   15.84   0
  15 -13  10   64.23   13.62   0
  15 -11  10   -1.54   13.98   0
  15  -7  11   66.60    9.74   0
  15  -3  14  120.62   13.62   0
  15  -1  16  174.79   14.13   0
  15   1  18    4.84   10.32   0
  15   1  19   19.20   14.48   0
  15   3  22   41.92   17.53   0
  15   5  27    1.71   21.20   0
  16 -18  12   16.17   17.61   0
  16 -14  12   15.02   16.90   0
  16 -12  12   75.99   17.10   0
  16 -10  12  124.69   11.79   0
  16  -6  14   78.40   14.56   0
  16  -4  16   26.04   14.13   0
  16  -2  18    4.99   14.72   0
  16   0  20   37.69   18.08   0
  16   2  23   87.91   14.76   0
  16   2  24   72.35   20.02   0
  17 -15  14    9.73   20.61   0
  17 -13  14   50.45   18.74   0
  17  -9  15   31.84   18.72   0
  17  -5  17    8.41   12.13   0
  17  -5  18   -6.10   16.26   0
  17  -3  19   12.07   13.22   0
  17  -3  20  137.60   17.02   0
  17  -1  22  108.18   21.37   0
  17  -1  23   16.19   19.82   0
  18 -12  17   50.55   21.66   0
  18 -10  18   48.00   23.34   0
  18  -8  18    4.53   15.91   0
  18  -8  19   19.07   22.41   0
  18  -6  20   26.24   20.93   0
  18  -4  22   37.70   22.47   0
 -22  -4   9   23.72   16.98   0
 -22  -2  10   11.44   23.70   0
 -21  -9   5   10.47   22.49   0
 -21  -3   8   35.38   18.04   0
 -21   1  11   13.59   21.34   0
 -20 -12   3   44.97   21.42   0
 -20  -8   4   41.88   19.92   0
 -20  -6   5   85.85   13.49   0
 -20  -4   6   42.70   12.26   0
 -20  -2   7  170.23   18.18   0
 -20   0   9   21.60   13.05   0
 -20   2  11  119.85   14.24   0
 -20   4  13  159.78   20.26   0
 -20   6  16   28.95   20.29   0
 -19 -15   2  104.31   19.48   0
 -19 -13   2   87.67   18.04   0
 -19 -11   2   45.32   18.81   0
 -19  -7   3   43.56   16.00   0
 -19  -5   4    2.63   15.92   0
 -19  -3   5   31.89   15.77   0
 -19   5  13    3.28   15.63   0
 -19   7  16   40.20   17.92   0
 -18 -16   1   33.96   18.00   0
 -18 -12   1   98.56   16.11   0
 -18   0   6   56.82   13.72   0
 -18   2   8   15.39   13.74   0
 -18   4  10   55.53   15.10   0
 -18   6  13   54.37   14.71   0
 -18   8  16   -5.61   15.87   0
 -17 -17   0   94.71   18.05   0
 -17 -15   0  175.00   16.56   0
 -17 -11   0   18.01   15.55   0
 -17  -5   2   22.95   12.01   0
 -17  -3   3  177.55   12.80   0
 -17  -1   4   42.31   12.19   0
 -17   1   6  392.68   11.17   0
 -17   5  10   21.42   13.13   0
 -17   7  13   27.07   13.03   0
 -17   9  16   18.98   14.13   0
 -16 -18  -1   35.12   17.64   0
 -16 -14  -1  266.13   15.04   0
 -16 -12  -1  303.91   15.36   0
 -16  -8   0   85.11    9.77   0
 -16   0   4  327.89   12.24   0
 -16   6  10  165.74   12.19   0
 -16   8  13  213.14   13.70   0
 -16  10  17  125.90   14.01   0
 -15 -21  -1   24.22   18.21   0
 -15  -9  -1   92.11    8.79   0
 -15  -5   0   31.16   11.08   0
 -15  -3   1  203.21   10.72   0
 -15   5   8   23.26    9.92   0
 -14 -22  -1   81.25   16.84   0
 -14 -18  -2    7.05   12.51   0
 -14 -10  -2  125.41   10.60   0
 -14  -6  -1  214.45   11.04   0
 -14  -4   0  180.84    9.79   0
 -14   2   4   59.67    9.41   0
 -14   6   8  306.51   10.52   0
 -14   8  11  346.38   11.08   0
 -14  10  14   78.99   10.63   0
 -13 -17  -3  273.58   13.00   0
 -13 -11  -3   67.13   10.47   0
 -13  -7  -2   74.86    8.91   0
 -13  -1   1  282.76    9.53   0
 -13   5   6   39.29    8.93   0
 -13  11  15    6.23    9.16   0
 -13  13  20   51.04    9.86   0
 -12  -6  -2  655.52    8.41   0
 -12   0   1  121.49    7.85   0
 -12   8   9  234.31    8.58   0
 -12  12  16   74.00    9.44   0
 -11 -21  -3   25.85   10.74   0
 -11 -17  -4   57.68   10.02   0
 -11 -15  -4   30.59    9.01   0
 -11 -13  -4   81.11    9.06   0
 -11 -11  -4  617.06   10.00   0
 -11  -7  -3  299.75    8.28   0
 -11  -1   0  160.92    5.25   0
 -11   3   3  270.72    7.36   0
 -11   5   5  339.07    7.49   0
 -11   7   7  256.50    8.37   0
 -11   9  10   -7.03    6.60   0
 -11  15  24    4.71    9.39   0
 -10 -22  -3   48.66   10.27   0
 -10  -6  -3  338.97    7.61   0
 -10  -2  -1  409.82    5.79   0
 -10   0   0  157.67    6.41   0
 -10  10  11   18.97    6.14   0
  -9 -23  -3   28.14    9.71   0
  -9  -5  -3  240.41    6.30   0
  -9  -3  -2  512.51    7.13   0
  -9  -1  -1  309.57    6.53   0
  -9   3   2  503.14    6.76   0
  -9   5   4  791.79    7.29   0
  -9  15  22   16.34    6.81   0
  -8 -26  -2  176.37   12.47   0
  -8 -24  -3   38.57   10.15   0
  -8 -16  -5   81.43    7.58   0
  -8 -12  -5   40.86    6.96   0
  -8   2   1  655.07    6.32   0
  -8  10  10   41.86    5.31   0
  -8  16  25    7.45    6.88   0
  -7 -11  -5   66.16    5.23   0
  -7  -7  -4   20.60    4.70   0
  -7   1   0   25.95    4.11   0
  -6 -22  -4   42.79    7.07   0
  -6 -10  -5    4.37    5.14   0
  -6  -4  -3  274.38    4.83   0
  -6  -2  -2 1214.89    6.60   0
  -6  16  24  118.86    4.72   0
  -4 -22  -4  268.37    5.84   0
  -4 -18  -5   99.71    4.66   0
  -4 -10  -5   76.66    3.84   0
  -4  -2  -2   97.72    2.06   0
  -2 -12  -5  326.79    3.18   0
   0   8   8 1324.35    2.89   0
   0  14  20   17.31    3.86   0
   0  16  28   -0.28    6.29   0
   1   9  10  542.85    3.27   0
   1  13  18   29.36    4.27   0
   2  14  22   31.58    5.97   0
   3   5   6  684.49    4.33   0
   3  11  15  266.81    4.97   0
   3  13  20   34.56    5.81   0
   3  15  28    0.46    9.26   0
   4 -22  -1   53.10    5.32   0
   4   6   8  117.19    3.97   0
   4  10  14   75.13    4.24   0
   4  14  25   78.33    8.65   0
   5 -23   0    9.99    6.29   0
   5  13  23   81.38    8.37   0
   6  14  31   37.91   14.03   0
   7  11  21  141.68   10.05   0
   7  13  28   48.16   11.42   0
   7  13  29  119.36   14.21   0
   8 -18   1  157.39    7.95   0
   8  -6   2  926.75    7.60   0
   8  12  27   67.04   12.61   0
   9  -9   2  397.63    7.05   0
   9  -1   6  540.62    8.22   0
   9   3  10   86.66    7.09   0
   9   9  20   84.64   10.81   0
   9  11  26  144.19   13.45   0
  10   0   8   -6.09    4.60   0
  10   8  20   59.19   11.75   0
  10  10  25   28.00   13.19   0
  11 -23   6   10.10   12.70   0
  11 -15   4   30.23    9.14   0
  11 -13   4   80.81    9.09   0
  11 -11   4  629.61   10.53   0
  11  -5   6 1160.21   11.18   0
  11  -1   9  194.35    8.96   0
  11   3  13   78.82    8.56   0
  11   5  16   22.68   10.19   0
  11   7  20   10.15   11.61   0
  11   9  26   12.42   15.67   0
  12 -22   7   38.90   13.60   0
  12  -6   7  327.54    9.92   0
  12  -4   8   96.94    6.98   0
  12   6  20   14.74   12.37   0
  12   8  25   47.71   13.70   0
  12   8  26   64.09   15.80   0
  13 -17   7   -5.11   12.74   0
  13 -15   7   53.19   11.12   0
  13 -13   7   47.48   10.77   0
  13  -5   9   41.31    7.71   0
  13  -1  12  111.66    7.77   0
  13   5  21   39.68   14.43   0
  13   7  26   16.70   17.18   0
  13   7  27   41.83   17.51   0
  14 -20  10   75.55   17.96   0
  14 -18   9   24.20   14.81   0
  14 -10   9   69.79   12.64   0
  14   0  16   81.54   11.88   0
  14   2  18  130.58   13.68   0
  14   4  22    9.39   15.95   0
  14   6  27   52.34   18.03   0
  14   6  28   33.25   20.20   0
  15 -19  11   29.11   16.12   0
  15 -17  11   30.84   15.35   0
  15 -11  11   42.90   13.13   0
  15  -9  11   38.26   12.99   0
  15  -7  12   66.25   13.11   0
  15  -5  13    7.43    9.34   0
  15  -1  17  104.27   14.27   0
  15   3  23   17.64   16.63   0
  15   3  24   24.99   17.89   0
  16 -16  13   63.72   19.43   0
  16 -14  13  124.23   16.27   0
  16 -12  13  123.66   17.41   0
  16 -10  13   10.11   16.61   0
  16  -8  14   16.33   15.89   0
  16  -6  15  175.74   16.00   0
  16  -2  19  136.47   16.49   0
  16   0  21   56.84   12.99   0
  16   0  22   26.99   18.33   0
  16   2  25   66.61   19.38   0
  16   2  26   21.26   21.16   0
  17 -15  15    8.42   21.27   0
  17 -13  15   19.41   19.75   0
  17 -11  15   -0.55   13.73   0
  17 -11  16    1.25   18.13   0
  17  -9  16   12.01   18.13   0
  17  -5  19   -3.49   18.03   0
  17  -3  21   32.44   19.56   0
  17  -1  24   12.51   22.64   0
  18 -10  19    9.11   23.93   0
  18  -8  20    4.58   22.28   0
  18  -6  21   46.64   20.01   0
  18  -6  22    4.09   22.67   0
 -22  -6   7   33.92   21.06   0
 -22  -4   8   -0.34   20.66   0
 -22  -2   9   79.74   22.98   0
 -21  -9   4   14.10   22.63   0
 -21  -5   6    9.73   18.19   0
 -21   1  10  105.01   20.94   0
 -21   3  13   45.60   14.75   0
 -20 -10   3   48.86   14.75   0
 -20  -8   3  129.32   19.52   0
 -20  -4   5   36.54   17.74   0
 -20  -2   6   36.75   16.00   0
 -20   2  10   33.44   16.77   0
 -20   4  12   24.96   19.34   0
 -20   6  15   67.11   20.38   0
 -19 -15   1    1.11   21.32   0
 -19 -13   1    8.58   18.70   0
 -19  -9   2   50.13   16.83   0
 -19  -5   3   66.23   14.78   0
 -19  -1   6   86.21   11.15   0
 -19   5  12    2.36   16.75   0
 -19   7  15   13.15   17.31   0
 -18 -16   0   48.42   17.98   0
 -18 -14   0   82.97   18.12   0
 -18 -12   0   14.00   15.98   0
 -18  -8   1   82.18   15.62   0
 -18  -6   2   34.01   10.44   0
 -18  -4   3  198.49   10.86   0
 -18  -2   4   29.99   13.58   0
 -18   2   7  423.32   15.74   0
 -18   4   9  137.99   14.13   0
 -18   6  12  100.92   15.33   0
 -18  10  19   -2.01   16.77   0
 -17 -15  -1   35.20   15.94   0
 -17 -13  -1  179.22   15.63   0
 -17  -9   0   12.17   13.30   0
 -17  -5   1   44.08   12.05   0
 -17   1   5   63.09   12.87   0
 -17   3   7  135.72   13.76   0
 -17   5   9   -0.95   12.43   0
 -17   7  12  171.27   13.80   0
 -17  11  20   -0.05   15.11   0
 -16 -20  -1   14.34   19.26   0
 -16 -10  -1   68.75   12.96   0
 -16  -4   1  178.67   12.13   0
 -16  -2   2   32.93   10.92   0
 -16   2   5  263.29   12.27   0
 -16   4   7  343.25   13.34   0
 -16   8  12   92.26   12.21   0
 -16  10  16  166.49   14.02   0
 -16  12  21   10.90   14.45   0
 -15 -19  -2   17.07   16.54   0
 -15 -11  -2    2.77   12.42   0
 -15  -7  -1  182.34   11.31   0
 -15  -1   2   37.30    9.77   0
 -15   3   5  232.72   11.34   0
 -15   5   7   26.01    9.92   0
 -15   7  10  405.37   11.50   0
 -15   9  13  115.08   11.94   0
 -15  11  17   14.09   12.21   0
 -15  13  22   17.46   13.12   0
 -14 -20  -2   75.58   15.03   0
 -14 -16  -3   35.58   12.88   0
 -14  -8  -2   59.51   10.70   0
 -14   0   2  554.42    8.84   0
 -14   8  10   65.73    9.34   0
 -14  12  18   -3.92   10.58   0
 -13  -9  -3  349.58   10.51   0
 -13   7   8  342.27    9.98   0
 -13   9  11   29.02    8.79   0
 -13  13  19   45.24   11.35   0
 -12 -24  -2   50.61   16.15   0
 -12 -14  -4   39.95   10.17   0
 -12 -12  -4   99.69    9.80   0
 -12  -8  -3  531.46    8.40   0
 -12   4   4  119.56    8.53   0
 -12   6   6  558.17    9.63   0
 -12  10  12  471.80    9.41   0
 -12  14  21   75.83   10.49   0
 -11  -9  -4  344.17    8.61   0
 -11   1   1  206.05    6.76   0
 -11  11  13  166.65    7.76   0
 -11  13  17   69.51    8.55   0
 -11  15  23   25.15    9.17   0
 -10 -20  -4   15.22    9.32   0
 -10  -8  -4   96.35    6.99   0
 -10   4   3  101.72    5.99   0
 -10   6   5  205.26    6.27   0
 -10  14  19   44.58    7.65   0
 -10  16  26    2.58    9.31   0
  -9 -21  -4   26.52    8.54   0
  -9 -17  -5   77.68    8.97   0
  -9 -15  -5   74.35    7.42   0
  -9  -7  -4  181.21    6.32   0
  -9  11  12   76.01    5.46   0
  -9  13  16   56.62    6.29   0
  -8 -18  -5   84.93    8.39   0
  -8 -10  -5   21.89    6.43   0
  -8  -4  -3  823.65    7.49   0
  -8  -2  -2  216.72    5.55   0
  -8   8   7  295.91    5.65   0
  -8  14  18  193.63    5.98   0
  -7   9   8  206.65    5.44   0
  -6  -6  -4 3159.39   10.28   0
  -6   0  -1  410.94    4.69   0
  -6  12  13  497.10    4.76   0
  -5 -25  -3   20.04    7.00   0
  -5 -19  -5  125.87    5.75   0
  -5  -9  -5  860.05    6.44   0
  -5   9   8   24.46    2.66   0
  -5  11  11  401.99    3.98   0
  -5  13  15  397.28    4.08   0
  -4  -6  -4   16.60    2.56   0
  -4   0  -1   38.61    2.63   0
  -4  12  13  230.21    2.80   0
  -1  -1  -1 4266.61    4.03   0
   0  12  15   23.68    2.41   0
   0  16  29    7.77    7.06   0
   1 -27   0   53.42    4.64   0
   1 -15  -4  124.11    1.63   0
   1  -7  -3  104.65    0.90   0
   1  15  25  113.44    6.22   0
   3 -27   1   67.53    6.37   0
   3 -15  -3   35.99    2.99   0
   3  -7  -2   28.68    2.10   0
   3   3   4  197.25    2.73   0
   3  15  29    2.83    9.36   0
   4 -26   1   26.75    6.64   0
   4 -24   0   46.39    6.26   0
   4  -6  -1  792.52    4.45   0
   4  12  19  167.58    6.89   0
   5  -5   0 2940.88    7.70   0
   5  13  24   18.38    9.37   0
   6 -16  -1   25.49    4.66   0
   6 -14  -1    8.17    5.01   0
   6 -12  -1  244.18    4.93   0
   6   0   4  385.62    5.62   0
   6   6  10  139.40    5.07   0
   6  10  17   89.71    6.33   0
   7 -25   3   52.18    9.95   0
   7 -23   2   43.53    8.34   0
   7 -21   1   13.63    7.26   0
   7 -17   0   62.79    5.63   0
   7 -11   0 2023.53    9.70   0
   7  -7   1 1028.17    7.09   0
   7   5  10  511.52    6.91   0
   7   7  13  545.76    7.73   0
   7  13  30   17.26   13.43   0
   7  13  31   71.35   15.57   0
   8   0   6  101.71    5.70   0
   8   2   8 1128.02    8.84   0
   8   4  10 1349.71    9.70   0
   8  10  21   53.03    9.46   0
   8  12  28   65.43   12.93   0
   8  12  29   76.20   14.31   0
   9 -25   5   19.96   11.20   0
   9 -17   2   31.95    7.72   0
   9 -15   2  113.64    8.42   0
   9 -13   2  181.69    8.39   0
   9  -7   3  253.52    6.59   0
   9  -5   4  804.64    8.11   0
   9   1   8   32.21    4.57   0
   9  11  27   28.99   13.34   0
   9  11  28    5.64   14.60   0
  10 -24   6   18.05   14.06   0
  10 -22   5   77.11   12.25   0
  10 -20   4   13.58    9.45   0
  10 -14   3  393.40    9.17   0
  10  10  27   38.60   14.65   0
  11  -3   8  596.14   10.47   0
  11   1  11  588.57    8.47   0
  11   5  17   73.63    9.77   0
  11   7  21   81.65   12.57   0
  11   9  28   65.09   17.37   0
  12 -20   7   22.66   14.12   0
  12 -18   6    7.96   10.78   0
  12 -16   6  192.57   12.06   0
  12 -12   6  175.44   10.32   0
  12 -10   6    2.65    8.87   0
  12  -8   7  183.69    9.21   0
  12  -4   9  284.36    9.67   0
  12  -2  10   63.10    6.90   0
  12   2  14   46.95    7.37   0
  12   8  27   26.32   16.31   0
  12   8  28   13.68   16.76   0
  13 -21   9   31.96   16.04   0
  13 -19   8   13.70   13.75   0
  13  -9   8    0.36   10.78   0
  13  -7   9  431.61   12.06   0
  13  -5  10   15.93   10.16   0
  13  -3  11  109.67    7.61   0
  13   1  15   71.42    8.58   0
  13   3  18   94.59   13.40   0
  13   5  22   -4.81   14.26   0
  13   7  28   29.29   18.40   0
  13   7  29   11.71   19.34   0
  14 -18  10  -10.63   16.47   0
  14 -16   9   51.26   13.19   0
  14 -14   9   57.65   13.10   0
  14  -8  10   67.33    8.88   0
  14  -6  11  170.14    9.04   0
  14  -2  14   32.28    8.80   0
  14   2  20   21.99   13.67   0
  14   4  23   26.61   15.28   0
  14   4  24   57.78   17.53   0
  15 -19  12  102.95   18.36   0
  15 -15  11   -8.39   14.28   0
  15 -13  11   49.94   13.70   0
  15  -3  16   72.37   14.04   0
  15  -1  18   20.92   14.74   0
  15   1  21   99.04   17.43   0
  15   3  25   12.79   18.86   0
  15   3  26   36.11   18.32   0
  16 -16  14   32.28   18.36   0
  16 -12  14   23.91   16.33   0
  16 -10  14   30.88   17.09   0
  16  -8  15   90.33   17.52   0
  16  -6  16    1.15   15.89   0
  16  -4  18  166.51   16.88   0
  16  -2  20    0.84   16.40   0
  16   0  23    5.46   19.66   0
  16   2  27   69.06   21.20   0
  17 -13  16   33.99   18.50   0
  17 -11  17   10.17   18.27   0
  17  -9  17   29.18   17.42   0
  17  -7  18   11.55   13.26   0
  17  -7  19   64.44   18.38   0
  17  -5  20  215.76   20.02   0
  17  -3  22   39.46   18.73   0
  17  -3  23   41.71   21.69   0
  17  -1  25   10.31   17.81   0
 -22  -6   6   55.15   23.15   0
 -22  -4   7   56.33   22.70   0
 -22  -2   8   37.42   20.84   0
 -22   0  10   -2.28   23.79   0
 -21 -11   3   11.69   22.59   0
 -21  -1   8   -3.66   15.36   0
 -21   3  12   83.21   15.55   0
 -21   5  14   -2.78   19.07   0
 -20 -12   2   24.65   15.19   0
 -20 -10   2   96.06   20.25   0
 -20  -4   4   55.53   16.03   0
 -20   6  14   32.78   20.07   0
 -19 -11   1   30.26   13.76   0
 -19  -9   1   21.36   17.81   0
 -19  -7   2  223.27   16.90   0
 -19  -3   4   49.97   11.29   0
 -19  -1   5   29.18   15.47   0
 -19   1   7   28.26   11.94   0
 -19   3   9   81.35   12.51   0
 -19   5  11   -5.40   17.02   0
 -19   7  14   54.95   17.95   0
 -18 -10   0  103.43   16.94   0
 -18  -2   3   90.50   13.08   0
 -18   0   5   10.11   10.06   0
 -18   6  11   83.15   14.78   0
 -18   8  14   -0.97   14.98   0
 -18  10  18   28.98   16.76   0
 -17 -17  -1   19.16   17.58   0
 -17 -11  -1   47.47   15.46   0
 -17  -7   0   75.61   13.52   0
 -17  -3   2   31.46    9.49   0
 -17   7  11   82.33   12.26   0
 -17   9  15   26.48   12.93   0
 -17  11  19   17.11   14.56   0
 -16 -16  -2   70.29   15.10   0
 -16 -14  -2   84.95   14.54   0
 -16   0   3  121.84   11.00   0
 -16  10  15   79.61   12.98   0
 -16  12  20   19.94   13.90   0
 -15  -9  -2   37.00   11.62   0
 -15  -5  -1   29.04   10.96   0
 -15  -3   0  165.65   10.71   0
 -15   1   3   97.44    8.33   0
 -15   7   9  162.15   11.30   0
 -15   9  12  178.45   11.58   0
 -15  11  16  383.49   13.16   0
 -15  13  21   28.03   15.28   0
 -14 -22  -2   45.17   16.10   0
 -14 -18  -3   61.82   13.76   0
 -14 -10  -3  183.93   11.39   0
 -14  -4  -1  565.49   11.27   0
 -14   2   3  215.75    9.84   0
 -14   4   5  205.47    7.67   0
 -14   6   7  311.18   10.81   0
 -14  10  13   55.01   10.22   0
 -14  12  17  172.10   11.33   0
 -14  14  23   42.30   12.27   0
 -13 -23  -2   51.24   15.00   0
 -13 -21  -3   18.72   14.87   0
 -13 -15  -4  178.04   11.51   0
 -13 -13  -4  293.15   11.45   0
 -13  -3  -1  202.00    9.35   0
 -13   3   3  564.64    9.74   0
 -13   5   5  130.68    8.73   0
 -13  11  14  368.35   10.32   0
 -12 -22  -3   31.17   12.78   0
 -12  -6  -3  226.18    8.93   0
 -12  -4  -2  840.74   10.21   0
 -12  -2  -1  692.73    9.75   0
 -12  12  15   80.29    9.53   0
 -12  14  20    9.37    9.93   0
 -11 -23  -3   61.45   13.72   0
 -11  -3  -2  436.46    8.16   0
 -11   9   9   59.33    6.76   0
 -10 -24  -3   39.31   12.38   0
 -10 -16  -5   51.33    8.47   0
 -10 -14  -5  337.57    9.15   0
 -10   2   1  474.03    7.50   0
  -9 -11  -5   66.59    7.09   0
  -9   1   0  665.20    6.06   0
  -9  15  21    9.53    6.35   0
  -8  -6  -4    7.72    5.14   0
  -8   0  -1    8.16    4.54   0
  -8  16  24    2.22    6.22   0
  -7 -25  -3   46.24    9.04   0
  -7 -23  -4   20.50    7.91   0
  -7  -9  -5  140.49    5.32   0
  -7  11  11  365.98    5.55   0
  -7  15  20    5.68    5.18   0
  -6 -20  -5   74.01    6.64   0
  -6   4   2  299.74    4.22   0
  -5 -27  -2    1.68    7.68   0
  -5 -23  -4   18.03    6.34   0
  -5  -3  -3  941.46    5.38   0
  -5   5   3  293.65    3.70   0
  -5  15  20   92.20    3.20   0
  -2 -18  -5  349.56    3.84   0
  -2  -4  -3  892.79    3.26   0
  -2   8   7   54.21    1.22   0
  -1 -15  -5  308.57    2.34   0
  -1 -13  -5  567.73    2.58   0
   1 -13  -4   68.08    1.35   0
   2 -22  -2  174.51    4.41   0
   3 -25   0   13.19    5.88   0
   3 -23  -1  155.43    5.41   0
   3 -13  -3  717.38    3.91   0
   3  -1   1  347.90    2.69   0
   3  13  21  228.16    6.50   0
   3  15  30   25.33   10.81   0
   4 -18  -2  191.50    4.78   0
   4 -10  -2  270.10    3.68   0
   4  -4   0  112.89    2.60   0
   4  -2   1  429.20    3.49   0
   4   2   4  845.26    4.66   0
   4   4   6 1829.87    6.70   0
   4  14  27   69.73    9.85   0
   5   1   4  421.19    4.86   0
   5   5   8 1524.71    7.45   0
   5   9  14  306.11    5.81   0
   6 -26   3   18.32   10.67   0
   6 -20   0    7.31    5.96   0
   6  -8   0  241.80    4.55   0
   6   4   8 1710.65    8.74   0
   6  12  23    9.01    8.04   0
   7 -13   0   60.72    5.06   0
   7  -5   2 1565.77    8.24   0
   7  -3   3  674.36    5.45   0
   7   1   6 2128.87   10.68   0
   7  11  22   25.03    8.96   0
   8 -26   5   57.32   12.88   0
   8 -20   2    9.80    8.26   0
   8 -14   1  126.03    6.11   0
   8  -2   5 1487.69    9.16   0
   8   8  17   86.24    8.36   0
   8  10  22    9.20   10.42   0
   8  12  30    6.64   14.35   0
   8  12  31   21.64   16.73   0
   9  -1   7  704.32    8.41   0
   9  11  29    8.03   14.39   0
   9  11  30   66.98   16.23   0
  10  -6   5  238.23    7.43   0
  10  -4   6  186.81    5.58   0
  10   0   9   52.92    5.17   0
  10   2  11   74.92    5.41   0
  10   4  14   44.17    8.74   0
  10   6  17   54.08    9.72   0
  10   8  21   80.98   10.22   0
  10   8  22   12.82   12.19   0
  10  10  28    5.71   14.55   0
  10  10  29   67.53   16.27   0
  10  10  30   18.97   17.84   0
  11 -23   7   23.83   13.44   0
  11 -21   6   49.62   11.96   0
  11  -5   7  227.29    9.08   0
  11   1  12  698.40   10.74   0
  11   3  14  237.59    7.50   0
  11   9  29   30.56   17.33   0
  11   9  30   25.24   16.40   0
  12 -18   7  197.72   13.94   0
  12  -6   8  173.68    9.45   0
  12   0  13  267.10   10.20   0
  12   6  22   82.72   12.26   0
  12   6  23   73.63   12.76   0
  12   8  29   46.76   17.68   0
  12   8  30    1.52   18.76   0
  13 -19   9   23.18   15.71   0
  13 -13   8   72.81   11.78   0
  13 -11   8   14.98   10.60   0
  13  -9   9  187.14   10.99   0
  13  -3  12  272.32   11.15   0
  13   1  16   20.07   11.47   0
  13   3  19  161.16   14.12   0
  13   5  23   39.05   13.83   0
  13   5  24  208.44   16.70   0
  14 -20  11   97.82   17.52   0
  14 -16  10   28.29   14.42   0
  14 -14  10    9.72   13.12   0
  14 -10  10   82.40    9.17   0
  14  -6  12  454.77   13.48   0
  14  -4  13  145.60    8.99   0
  14  -2  15  169.98   12.76   0
  14   0  17   31.07    9.39   0
  14   4  25   66.53   17.77   0
  14   4  26   31.85   16.76   0
  15 -19  13   17.30   19.89   0
  15 -17  12   42.90   15.92   0
  15 -15  12   29.13   16.57   0
  15 -11  12  111.74   13.97   0
  15  -5  15   52.04   14.02   0
  15  -3  17  126.08   14.60   0
  15  -1  19   27.07   14.80   0
  15   1  22   -7.30   16.47   0
  15   1  23   10.43   16.91   0
  15   3  27   45.91   20.57   0
  15   3  28   34.96   22.25   0
  16 -16  15   45.37   18.97   0
  16 -14  14   29.63   13.16   0
  16 -12  15   59.29   16.54   0
  16 -10  15   96.81   17.82   0
  16  -8  16    2.59   17.79   0
  16  -6  17   85.20   16.14   0
  16  -2  21   99.43   16.90   0
  16  -2  22   -1.30   17.76   0
  16   0  24  194.37   16.04   0
  16   0  25   37.51   20.75   0
  16   0  26   48.49   19.79   0
  17 -13  17    8.43   19.10   0
  17 -13  18   35.07   19.95   0
  17  -9  18  138.69   15.44   0
  17  -9  19   47.60   21.01   0
  17  -5  21   -1.81   14.74   0
  17  -5  22   -1.59   19.86   0
  17  -3  24   48.30   21.98   0
 -22  -6   5   47.72   23.51   0
 -22  -4   6   28.05   21.77   0
 -22   0   9   65.86   24.48   0
 -21 -11   2  123.68   21.10   0
 -21  -9   3    4.28   20.79   0
 -21   1   9   33.56   14.78   0
 -21   3  11   49.59   18.42   0
 -21   5  13   -2.09   18.93   0
 -20 -12   1   30.00   20.89   0
 -20  -8   2   19.98   19.27   0
 -20  -2   5   62.78   15.69   0
 -20   0   6   99.55   16.96   0
 -20   6  13   48.98   19.23   0
 -19 -15   0   -5.89   21.03   0
 -19 -13   0    5.73   18.74   0
 -19 -11   0   80.34   18.76   0
 -19  -7   1   18.71   17.55   0
 -19  -5   2  384.89   17.08   0
 -19  -3   3   59.40   15.41   0
 -19   1   6   87.72   16.87   0
 -19   5  10  271.42   16.34   0
 -19   7  13   41.41   17.47   0
 -19   9  17    8.43   17.95   0
 -18 -16  -1   29.96   19.42   0
 -18 -14  -1   42.02   17.64   0
 -18 -12  -1   88.49   17.46   0
 -18  -8   0   18.27   15.17   0
 -18   0   4  131.78   14.17   0
 -18   4   8  107.80   14.68   0
 -18   6  10   14.34   13.36   0
 -18   8  13   24.58   15.95   0
 -18  10  17   48.43   14.98   0
 -17 -15  -2   10.04   16.00   0
 -17 -13  -2  121.62   15.46   0
 -17  -9  -1   57.21   10.58   0
 -17  -5   0  254.81   13.21   0
 -17  -3   1   26.60   12.75   0
 -17   1   4   46.88   12.37   0
 -17   3   6  124.94   10.21   0
 -17   5   8  364.29   14.33   0
 -17   9  14  174.27   14.60   0
 -17  11  18   73.79   15.48   0
 -16 -20  -2   -7.11   18.88   0
 -16 -18  -2    9.17   14.98   0
 -16 -10  -2  101.67   13.25   0
 -16  -6  -1  252.66   12.83   0
 -16  -4   0  137.53   11.25   0
 -16  -2   1  104.33   11.05   0
 -16   2   4  109.31   12.13   0
 -16   8  11  228.17   12.94   0
 -16  12  19   41.96   13.94   0
 -15 -21  -2   -1.56   16.84   0
 -15 -17  -3   98.71   14.76   0
 -15 -15  -3   58.74   12.99   0
 -15 -11  -3   46.74   12.09   0
 -15  -7  -2  400.62   12.56   0
 -15  -1   1  139.21   10.32   0
 -15   3   4   90.25   10.96   0
 -15  11  15   31.58   12.83   0
 -15  13  20   63.51   14.72   0
 -14 -20  -3   39.24   14.79   0
 -14  -8  -3  185.73   10.97   0
 -14   0   1  470.93   11.39   0
 -14   8   9  252.75   10.31   0
 -14  14  22    9.83   13.05   0
 -13 -17  -4  178.56   12.85   0
 -13 -11  -4   57.31   10.21   0
 -13  -7  -3  140.86    7.03   0
 -13   7   7  343.64   10.01   0
 -13  13  18   56.39    9.66   0
 -12  -8  -4  219.11    9.59   0
 -12   0   0   82.38    7.35   0
 -12   4   3  488.73    8.96   0
 -12   8   8   46.63    7.71   0
 -12  10  11   10.78    7.77   0
 -11 -17  -5  122.80   11.64   0
 -11 -13  -5  200.18    9.50   0
 -11 -11  -5   82.43    8.12   0
 -11  -7  -4   22.12    7.42   0
 -11   7   6  324.65    7.80   0
 -11  11  12  202.01    7.49   0
 -11  13  16   25.37    8.41   0
 -11  15  22  141.43    9.99   0
 -10 -22  -4    9.58    9.95   0
 -10 -18  -5  174.53    9.26   0
 -10  -6  -4  842.59    9.04   0
 -10  -4  -3  100.04    6.20   0
 -10  -2  -2 1005.86    8.83   0
 -10   8   7  404.05    7.34   0
 -10  10  10  891.62    8.57   0
 -10  14  18   32.36    7.51   0
 -10  16  25   17.08    8.98   0
  -9 -25  -3   10.11   12.17   0
  -9 -23  -4   27.30   10.63   0
  -9 -19  -5  133.42    8.30   0
  -9  -9  -5  185.64    7.00   0
  -9   5   3  239.03    5.97   0
  -9   9   8  104.64    5.72   0
  -9  11  11   80.86    6.36   0
  -8  -8  -5  121.63    5.86   0
  -8   4   2 3053.55   10.79   0
  -8  14  17   30.24    5.95   0
  -7  -3  -3  653.35    5.18   0
  -7   3   1  901.76    6.22   0
  -7   7   5  655.87    6.05   0
  -6   2   0  185.19    4.10   0
  -6  10   9   -7.25    3.91   0
  -6  14  17   47.69    4.14   0
  -5  -5  -4 1666.01    6.88   0
  -5  -1  -2  759.68    4.83   0
  -5   3   1 1380.71    5.67   0
  -5   7   5 1999.94    6.67   0
  -4 -20  -5   93.57    4.97   0
  -4   6   4   16.31    2.58   0
  -3 -25  -3  157.58    5.04   0
  -3  -9  -5 1550.53    5.61   0
  -3   9   8  322.61    2.45   0
  -2 -22  -4   45.27    3.35   0
  -2  -2  -2 1201.26    3.34   0
  -1  15  23  169.66    4.40   0
   0  16  30   85.12    7.05   0
   1  15  26   10.25    6.35   0
   2 -26   0  221.94    5.88   0
   2  12  17   51.04    4.16   0
   2  14  23   61.18    6.01   0
   3  15  31   41.77   10.80   0
   4  10  15   64.25    4.54   0
   5 -27   3   93.70    9.93   0
   5   3   6  569.19    5.34   0
   5   7  11  233.86    5.21   0
   5  11  19   62.60    7.03   0
   5  13  26   25.66   10.15   0
   6 -24   2    9.53    8.69   0
   6 -22   1   43.27    7.21   0
   6  -2   3 1501.93    7.43   0
   6   2   6 1260.68    6.79   0
   6  12  24   28.44    8.60   0
   7   7  14  227.83    6.94   0
   7  11  23   85.55    9.26   0
   8 -22   3   24.37    9.92   0
   8   6  14 1349.66   10.69   0
   8  10  23   19.49   11.14   0
   9 -25   6    8.14   14.23   0
   9 -21   4   25.67   10.71   0
   9  -9   3  332.02    7.25   0
   9   1   9  113.29    7.00   0
   9   3  11 1124.23    8.75   0
   9   5  14  205.21    8.57   0
   9   9  22   59.85   10.86   0
   9  11  31   12.24   15.92   0
  10 -12   4   47.83    7.75   0
  10 -10   4  199.78    8.08   0
  10   2  12  118.56    8.03   0
  10   6  18    3.08    9.52   0
  10   8  23   45.14   11.54   0
  10  10  31   35.03   17.24   0
  11 -19   6   12.74   11.25   0
  11 -15   5   73.57    9.29   0
  11 -13   5  206.91    9.39   0
  11  -3   9  314.61    9.70   0
  11   5  18  337.78    9.50   0
  11   7  23   33.39   12.83   0
  11   9  31   30.07   18.82   0
  12 -22   9   18.00   16.90   0
  12 -16   7  142.56   12.44   0
  12 -14   7  105.41   12.22   0
  12 -12   7  107.60   10.93   0
  12 -10   7  307.89   10.13   0
  12  -8   8   44.50    9.43   0
  12  -6   9  306.56   10.18   0
  12   4  19   51.65   12.46   0
  12   6  24    8.25   14.20   0
  13 -17   9   83.19   13.97   0
  13 -11   9   54.75   11.83   0
  13  -7  10  128.24   11.35   0
  13  -5  11   78.96    7.96   0
  13  -3  13   64.71   10.50   0
  13  -1  15   78.66   11.12   0
  13   1  17  107.25   12.42   0
  13   3  20  108.23   13.66   0
  13   5  25   33.13   16.81   0
  13   5  26    8.92   16.19   0
  14 -20  12   29.73   18.11   0
  14 -16  11  100.06   14.49   0
  14 -12  11   34.24   12.66   0
  14  -8  12   30.37   13.35   0
  14  -6  13  247.83   13.15   0
  14  -4  14   20.25   11.74   0
  14  -2  16   14.04   12.62   0
  14   0  19   64.35   13.35   0
  14   2  22   36.01   16.80   0
  14   4  28   59.08   21.64   0
  15 -17  13   10.77   17.82   0
  15 -15  13   13.63   17.24   0
  15 -11  13   78.47   16.04   0
  15  -9  14   11.37   14.60   0
  15  -7  15  154.83   14.86   0
  15  -5  16    2.58   13.59   0
  15  -3  18   87.56   14.77   0
  15  -1  21   80.58   16.42   0
  15   1  25   11.55   18.41   0
  16 -16  16    5.54   18.67   0
  16 -14  16    0.58   17.50   0
  16 -12  16   67.66   17.52   0
  16  -6  19   20.59   16.19   0
  16  -4  20  -17.41   16.08   0
  16  -4  21   50.86   16.82   0
  17 -11  19    6.26   22.22   0
  17  -9  20    9.96   21.24   0
  17  -7  21   57.57   18.78   0
  17  -7  22   26.94   20.15   0
  17  -5  23    3.06   19.80   0
 -22  -6   4   36.06   20.53   0
 -22  -4   5   26.73   20.05   0
 -22  -2   7   70.83   16.17   0
 -22   0   8   73.16   21.67   0
 -22   2  10   12.16   19.94   0
 -21  -7   3   43.33   15.44   0
 -21  -3   5   97.34   14.62   0
 -21   1   8   -1.37   18.71   0
 -21   3  10   52.14   20.87   0
 -21   5  12  164.70   19.94   0
 -20 -14   0   -4.55   20.33   0
 -20 -10   1   47.56   15.46   0
 -20  -2   4    7.79   16.82   0
 -20   4  10   47.03   13.20   0
 -20   6  12   57.16   17.51   0
 -19  -9   0  107.13   17.80   0
 -19  -1   4  219.83   12.43   0
 -19   1   5   25.16   15.08   0
 -19   7  12   -4.03   15.60   0
 -19   9  16  107.29   17.79   0
 -18 -10  -1  126.75   16.27   0
 -18  -4   1  182.74   14.31   0
 -18  -2   2   36.24   13.70   0
 -18   4   7  104.30   14.59   0
 -18  10  16   19.41   17.27   0
 -17 -17  -2    3.25   17.65   0
 -17 -11  -2  468.15   16.67   0
 -17  -7  -1  149.42   13.20   0
 -17   5   7   13.20   12.28   0
 -17   7  10   41.71   13.05   0
 -17   9  13   71.49   14.07   0
 -17  11  17    4.06   14.52   0
 -16 -16  -3   54.63   15.38   0
 -16 -14  -3   96.92   14.19   0
 -16 -12  -3   56.49   13.83   0
 -16   0   2   44.33    8.14   0
 -16  10  14   22.44   12.77   0
 -16  12  18   16.88   13.46   0
 -15 -19  -3   95.93   16.15   0
 -15  -9  -3   61.96   12.49   0
 -15  -3  -1  210.52   10.30   0
 -15   7   8   36.47   10.44   0
 -15   9  11   21.50   10.93   0
 -15  13  19   55.08   13.95   0
 -14 -22  -3   36.65   16.70   0
 -14 -18  -4   41.11   12.34   0
 -14 -16  -4  111.62   12.88   0
 -14 -14  -4   17.64   11.30   0
 -14 -12  -4   53.79   11.89   0
 -14 -10  -4   86.57   10.54   0
 -14  -4  -2   99.41    9.96   0
 -14  -2  -1  895.33   12.18   0
 -14   2   2  149.71    9.65   0
 -14   4   4  459.64   10.33   0
 -14   6   6  167.62   10.53   0
 -14  10  12    5.22   10.03   0
 -14  12  16    0.85   10.20   0
 -14  14  21   46.44   13.55   0
 -13 -23  -3    8.23   15.79   0
 -13 -19  -4   23.99   12.89   0
 -13  -9  -4   52.43    9.63   0
 -13  -3  -2   96.49    9.13   0
 -13  11  13   63.07    9.33   0
 -13  13  17   44.22   11.37   0
 -13  15  23   13.18   11.75   0
 -12 -14  -5   50.82    9.83   0
 -12 -12  -5   50.47    9.77   0
 -12   2   1  690.18    9.43   0
 -12   6   5  123.13    8.23   0
 -12  12  14   13.80    9.40   0
 -12  14  19  149.68   10.50   0
 -11 -19  -5  136.09   11.21   0
 -11   1   0  173.04    5.28   0
 -11  15  21   13.84    9.85   0
 -10 -20  -5  103.16   10.50   0
 -10   6   4  820.12    8.34   0
 -10  12  13  289.05    8.00   0
 -10  16  24   36.36    8.86   0
  -9  -5  -4  801.40    7.89   0
  -9  -1  -2 1725.61    9.86   0
  -9   3   1 1723.83    9.35   0
  -9   7   5  498.01    6.70   0
  -9  15  20  102.90    7.18   0
  -8 -26  -3   19.99   11.41   0
  -8 -14  -6  851.01    8.67   0
  -8 -12  -6   72.00    6.95   0
  -8   2   0  520.54    6.21   0
  -8   8   6  103.30    6.13   0
  -8  10   9   95.55    4.95   0
  -7 -21  -5  132.34    7.72   0
  -7 -15  -6 1182.43    8.57   0
  -7 -13  -6  240.53    6.09   0
  -7  -7  -5  666.92    6.76   0
[truncated: 20,514,826 more chars]
